# Supplementary material for: Skin and gut microbiomes of a wild mammal respond to different environmental cues
Source: Microbiome. 2018 Nov 26;6:209. doi: 10.1186/s40168-018-0595-0 (PMC6258405; doi:10.1186/s40168-018-0595-0)
Supplement: Supplementary file 1 — 16S rRNA gene sequencing metadata. (XLSX 35 kb) [file 40168_2018_595_MOESM1_ESM.xlsx]

## Sheet: Table S1
Additional file 1. 16S rRNA gene sequencing metadata.
Sample ID	Trapping Location	Study area¹	Location	Geography	Replicate site	Radiation level (μSv/h)	¹³⁷Cs Activity (Bq/kg)²	External radiation dose (mGy)	Latitude	Longitude	Host Sex	Host State	Age (month)	Gravidity	Host Body Mass (g)	Host Head Width (mm)	Sample Collection Date	Sequences (skin)³	Number of Observed OTUs	Description	Gut microbiome analyzed
1	RT20	CL	CEZ	Rosoha	CL1	0.175125	<Lc	0.25218	51.1446	29.9529	Male	ad	2~5	no	26.23	12.46	2016-05-25 12:30:00	76255	1200	skin_microbiome	yes
2	RT19	CL	CEZ	Rosoha	CL1	0.184125	<Lc	0.26514	51.1571	29.985	Male	ad	2~5	no	21.68	12.37	2016-05-25 12:38:00	35140	1131	skin_microbiome	yes
3	RT19	CL	CEZ	Rosoha	CL1	0.184125	<Lc	0.26514	51.1571	29.985	Male	ad	2~5	no	25.79	12.99	2016-05-25 12:46:00	70900	871	skin_microbiome	yes
4	RT15	CL	CEZ	Yampil	CL2	0.25325	800.525	0.36468	51.2033	30.1516	Female	ad	2~5	yes	22.94	13.35	2016-05-26 12:45:00	14658	866	skin_microbiome	yes
7	RT15	CL	CEZ	Yampil	CL2	0.25325	1189.1	0.36468	51.2033	30.1516	Female	ad	2~5	no	18.14	12.56	2016-05-26 11:57:00	34899	998	skin_microbiome	no
8	RT15	CL	CEZ	Yampil	CL2	0.25325	<Lc	0.36468	51.2033	30.1516	Male	ad	2~5	no	23.49	13.03	2016-05-26 13:13:00	35977	928	skin_microbiome	yes
10	RT20	CL	CEZ	Rosoha	CL1	0.175125	395.108	1.2609	51.1446	29.9529	Female	ad2	10	yes	25.93	13.6	2016-05-26 13:00:00	42023	1064	skin_microbiome	yes
12	RT5	CH	CEZ	RedForest	CH1	49.1213	130462	70.7346	51.3819	30.0376	Male	ad	2~5	no	20.21	13.19	2016-05-26 12:50:00	42711	1021	skin_microbiome	yes
14	RT16	CL	CEZ	Rosoha	CL1	0.31675	<Lc	0.45612	51.1724	30.0457	Male	ad	2~5	no	28.74	13.06	2016-05-26 13:00:00	28156	939	skin_microbiome	yes
15	RT16	CL	CEZ	Rosoha	CL1	0.31675	<Lc	0.45612	51.1724	30.0457	Male	ad	2~5	no	26.21	12.68	2016-05-26 13:00:00	55270	963	skin_microbiome	yes
16	RT5	CH	CEZ	RedForest	CH1	49.1213	73708.3	70.7346	51.3819	30.0376	Female	ad	2~5	no	17.86	12.74	2016-05-26 11:50:00	47068	942	skin_microbiome	no
17	RT5	CH	CEZ	RedForest	CH1	49.1213	1.21121e+06	70.7346	51.3819	30.0376	Female	ad	2~5	no	27.93	13.31	2016-05-26 12:16:00	20234	963	skin_microbiome	no
18	RT3	CH	CEZ	RedForest	CH1	123.183	71014	177.384	51.3846	30.0579	Female	ad	2~5	yes	22.05	13.26	2016-05-26 13:15:00	45305	1044	skin_microbiome	no
19	RT7	CH	CEZ	Chistogal	CH1	24.1725	65848.5	34.8084	51.3809	30.0281	Male	ad	2~5	no	21.26	12.97	2016-05-27 11:24:00	38419	1050	skin_microbiome	yes
20	RT6	CH	CEZ	Chistogal	CH1	13.8609	21376.5	99.7983	51.3851	30.0389	Male	ad2	10	no	28.59	14.28	2016-05-27 11:24:00	93536	881	skin_microbiome	yes
21	RT8	CH	CEZ	Forestry	CH1	26.6069	139633	38.3139	51.3829	30.0016	Male	ad	2~5	no	29.5	13.3	2016-05-27 11:50:00	78981	955	skin_microbiome	yes
22	RT6	CH	CEZ	Chistogal	CH1	13.86	28761.7	99.792	51.3851	30.0389	Male	ad2	10	no	22.45	14	2016-05-27 11:55:00	59580	1035	skin_microbiome	no
24	RT6	CH	CEZ	Chistogal	CH1	13.86	31751.4	19.9584	51.3851	30.0389	Male	ad	2~5	no	25.99	12.75	2016-05-27 12:27:00	23420	1165	skin_microbiome	no
25	RT2	CH	CEZ	RedForest	CH1	198.738	1.41974e+06	286.182	51.3831	30.0626	Female	ad	2~5	yes	31.73	12.01	2016-05-27 12:35:00	21026	890	skin_microbiome	yes
26	RT3	CH	CEZ	RedForest	CH1	123.184	196477	177.385	51.3846	30.0579	Male	ad	2~5	no	21.91	12.1	2016-05-27 12:25:00	39491	1062	skin_microbiome	yes
27	RT1	CH	CEZ	RedForest	CH1	12.854	6381.55	18.5098	51.3904	30.0723	Male	ad	2~5	no	16.08	12.98	2016-05-27 12:30:00	44381	1042	skin_microbiome	no
29	RT5	CH	CEZ	RedForest	CH1	49.121	46691.5	70.7342	51.3819	30.0376	Female	ad	2~5	no	17.93	13.04	2016-05-27 12:37:00	13587	973	skin_microbiome	no
30	RT5	CH	CEZ	RedForest	CH1	49.121	54314.5	70.7342	51.3819	30.0376	Male	ad	2~5	no	16	13.18	2016-05-27 12:08:00	30407	848	skin_microbiome	no
31	RT5	CH	CEZ	RedForest	CH1	49.121	660711	70.7342	51.3819	30.0376	Female	ad	2~5	no	22.49	12.84	2016-05-27 12:45:00	21735	1157	skin_microbiome	no
32	RT18	CL	CEZ	Rosoha	CL1	0.239188	2807.51	0.344431	51.1629	30.0016	Female	ad	2~5	no	18.01	12.75	2016-05-27 13:50:00	56384	889	skin_microbiome	yes
33	RT18	CL	CEZ	Rosoha	CL1	0.239	<Lc	0.34416	51.1629	30.0016	Male	ad	2~5	no	20.63	12.18	2016-05-27 14:40:00	35599	879	skin_microbiome	no
34	RT16	CL	CEZ	Rosoha	CL1	0.31675	1222.43	0.45612	51.1724	30.0457	Female	ad	2~5	yes	21.65	12.87	2016-05-27 13:47:00	43231	1047	skin_microbiome	yes
35	RT20	CL	CEZ	Rosoha	CL1	0.175125	na	0.25218	51.1446	29.9529	Male	ad	2~5	no	21.46	12.08	2016-05-27 13:52:00	48941	949	skin_microbiome	yes
36	RT16	CL	CEZ	Rosoha	CL1	0.31675	1138.19	0.45612	51.1724	30.0457	Female	ad	2~5	yes	30.3	12.68	2016-05-27 14:40:00	27826	970	skin_microbiome	yes
37	RT16	CL	CEZ	Rosoha	CL1	0.31675	<Lc	0.45612	51.1724	30.0457	Male	ad	2~5	no	28.85	12.66	2016-05-27 14:40:00	31951	1030	skin_microbiome	yes
38	RT12	CL	CEZ	Yampil	CL2	0.266313	1099.92	0.383491	51.2129	30.1929	Male	ad	2~5	no	26.86	13.11	2016-05-27 14:12:00	38758	1093	skin_microbiome	yes
39	RT11	CL	CEZ	Yampil	CL2	0.309063	954.024	0.222525	51.2125	30.2116	Male	juv	1	no	22.77	11.9	2016-05-27 14:29:00	41960	902	skin_microbiome	yes
40	RT11	CL	CEZ	Yampil	CL2	0.309063	1030.65	0.445051	51.2125	30.2116	Female	ad	2~5	yes	28.26	13.41	2016-05-27 15:02:00	35530	903	skin_microbiome	yes
41	RT11	CL	CEZ	Yampil	CL2	0.309063	<Lc	0.445051	51.2125	30.2116	Male	ad	2~5	no	25.58	12.52	2016-05-27 15:02:00	61928	1010	skin_microbiome	yes
42	RT12	CL	CEZ	Yampil	CL2	0.266313	<Lc	0.383491	51.2129	30.1929	Male	ad	2~5	no	27.42	12.52	2016-05-27 15:42:00	19387	1171	skin_microbiome	yes
44	RT11	CL	CEZ	Yampil	CL2	0.309063	<Lc	0.445051	51.2125	30.2116	Male	ad	2~5	no	23.66	12.5	2016-05-27 15:44:00	21881	975	skin_microbiome	yes
45	RT11	CL	CEZ	Yampil	CL2	0.309063	1107.08	0.445051	51.2125	30.2116	Female	ad	2~5	no	24.88	12.51	2016-05-27 14:57:00	22867	1035	skin_microbiome	no
46	RT15	CL	CEZ	Yampil	CL2	0.25325	<Lc	0.36468	51.2033	30.1516	Male	ad	2~5	no	29.14	13.11	2016-05-27 15:01:00	45063	1123	skin_microbiome	no
48	RT13	CL	CEZ	Yampil	CL2	0.274813	1710.41	0.395731	51.2095	30.187	Female	ad	2~5	no	23.55	12.99	2016-05-27 15:37:00	15408	1044	skin_microbiome	no
49	RT13	CL	CEZ	Yampil	CL2	0.274813	955.412	0.395731	51.2095	30.187	Female	ad	2~5	yes	32.05	12.88	2016-05-27 15:54:00	93409	869	skin_microbiome	no
50	RT11	CL	CEZ	Yampil	CL2	0.309	1657.55	0.44496	51.2125	30.2116	Female	ad	2~5	no	26.67	13.36	2016-05-27 16:11:00	47930	814	skin_microbiome	no
55	RT12	CL	CEZ	Yampil	CL2	0.266	2664.03	0.38304	51.2129	30.1929	Female	ad	2~5	yes	21.32	12.24	2016-05-27 16:35:00	30321	882	skin_microbiome	no
57	RT12	CL	CEZ	Yampil	CL2	0.266313	3877.12	0.383491	51.2129	30.1929	Female	ad	2~5	no	24.84	12.2	2016-05-27 16:23:00	15377	1047	skin_microbiome	no
69	RT14	CL	CEZ	Yampil	CL2	0.241438	325.924	0.347671	51.2047	30.1727	Female	ad	2~5	yes	41.69	12.53	2016-05-27 17:30:00	10828	1016	skin_microbiome	yes
70	RT12	CL	CEZ	Yampil	CL2	0.266313	2208.5	0.383491	51.2129	30.1929	Female	ad	2~5	no	23.02	12.63	2016-05-27 17:24:00	14355	1060	skin_microbiome	no
72	RT6	CH	CEZ	Chistogal	CH1	13.86	99366.7	19.9584	51.3851	30.0389	Male	ad	2~5	no	24.33	12.16	2016-05-28 13:45:00	6675	na	skin_microbiome	no
73	RT8	CH	CEZ	Forestry	CH1	26.6069	72024.7	38.3139	51.3829	30.0016	Female	ad	2~5	no	19.13	12.89	2016-05-28 12:50:00	5887	na	skin_microbiome	no
75	RT7	CH	CEZ	Chistogal	CH1	24.1725	24263.3	34.8084	51.3809	30.0281	Female	ad	2~5	no	20.05	12.97	2016-05-28 12:54:00	44922	1155	skin_microbiome	yes
76	RT8	CH	CEZ	Forestry	CH1	26.6069	83573.5	19.157	51.3829	30.0016	Male	juv	1	no	19.45	11.74	2016-05-28 13:20:00	80450	933	skin_microbiome	yes
78	RT6	CH	CEZ	Chistogal	CH1	13.8609	36978.2	19.9597	51.3851	30.0389	Female	ad	2~5	no	17.77	12.6	2016-05-28 14:03:00	51268	993	skin_microbiome	yes
97	RT11	CL	CEZ	Yampil	CL2	0.309063	536.988	0.445051	51.2125	30.2116	Female	ad	2~5	yes	21.55	12.39	2016-05-28 15:20:00	17197	1079	skin_microbiome	yes
99	RT11	CL	CEZ	Yampil	CL2	0.309	1819.62	0.44496	51.2125	30.2116	Female	ad	2~5	no	25.66	12.57	2016-05-28 16:12:00	36416	936	skin_microbiome	no
129	RT14	CL	CEZ	Yampil	CL2	0.241438	206.163	0.347671	51.2047	30.1727	Female	ad	2~5	yes	31.48	13.18	2016-05-29 12:31:00	29773	928	skin_microbiome	yes
130	RT14	CL	CEZ	Yampil	CL2	0.241438	314.608	1.73835	51.2047	30.1727	Female	ad2	10	no	26.99	13.86	2016-05-29 11:28:00	35053	1095	skin_microbiome	yes
132	RT1	CH	CEZ	RedForest	CH1	12.854	1.17476e+06	18.5098	51.3904	30.0723	Male	ad	2~5	no	19.46	12.43	2016-05-29 14:40:00	58763	993	skin_microbiome	no
133	RE22	CH	CEZ	Chistogal	CH1	35.0538	271266	252.387	51.3841	30.0356	Male	ad2	10	no	26.88	13.87	2016-05-29 13:25:00	75144	1149	skin_microbiome	yes
134	RT8	CH	CEZ	Forestry	CH1	26.6069	103767	38.3139	51.3829	30.0016	Male	ad	2~5	no	22.41	13.17	2016-05-29 12:53:00	35165	1039	skin_microbiome	yes
135	RT8	CH	CEZ	Forestry	CH1	26.6069	165588	38.3139	51.3829	30.0016	Female	ad	2~5	no	25.32	13.15	2016-05-29 12:55:00	40960	918	skin_microbiome	yes
137	RE25	CH	CEZ	Chistogal	CH1	23.8212	98230.3	34.3026	51.381	30.0273	Male	ad	2~5	no	25.29	12.97	2016-05-29 13:25:00	54964	1148	skin_microbiome	yes
138	RE22	CH	CEZ	Chistogal	CH1	35.0538	43834.8	25.2387	51.3841	30.0356	Male	juv	1	no	21.7	11.54	2016-05-29 14:47:00	26777	1055	skin_microbiome	yes
139	RE22	CH	CEZ	Chistogal	CH1	35.0538	151570	50.4774	51.3841	30.0356	Female	ad	2~5	no	18.48	12.58	2016-05-29 13:04:00	60187	1130	skin_microbiome	no
140	RE24	CH	CEZ	Chistogal	CH1	45.9275	201948	66.1356	51.3824	30.0303	Male	ad	2~5	no	17.83	12.53	2016-05-30 11:55:00	45262	944	skin_microbiome	yes
143	RE23	CH	CEZ	Chistogal	CH1	39.606	19431.2	57.0326	51.3824	30.0303	Male	ad	2~5	no	22.37	12.19	2016-05-30 12:40:00	108182	1012	skin_microbiome	no
145	RE32	CH	CEZ	Chistogal	CH1	12.39	588041	17.8416	51.3854	30.0423	Male	ad	2~5	no	21.17	12.27	2016-05-30 12:35:00	169196	709	skin_microbiome	no
146	RE32	CH	CEZ	Chistogal	CH1	12.39	2.34349e+06	17.8416	51.3854	30.0423	Female	ad	2~5	yes	27.36	12.25	2016-05-30 18:00:00	176072	672	skin_microbiome	yes
147	RE26	CH	CEZ	Chistogal	CH1	11.961	24705.3	17.2238	51.3792	30.0249	Male	ad	2~5	no	19.29	12.42	2016-05-31 13:55:00	48050	1150	skin_microbiome	no
149	RE35	CH	CEZ	Chistogal	CH1	62.19	115464	44.7768	51.3835	30.0344	Male	juv	1	no	18.02	11.8	2016-05-31 14:10:00	29974	996	skin_microbiome	yes
150	RE24	CH	CEZ	Chistogal	CH1	45.9275	123308	33.0678	51.3824	30.0303	Male	juv	1	no	14.5	11.7	2016-05-31 14:05:00	60023	914	skin_microbiome	yes
159	RE33	CH	CEZ	Chistogal	CH1	19.39	na	13.9608	51.3853	30.0411	Female	juv	1	no	21.05	11.86	2016-06-01 14:00:00	158968	681	skin_microbiome	yes
162	RE21	CH	CEZ	Chistogal	CH1	10.6425	<Lc	15.3252	51.3903	30.0704	Female	ad	2~5	no	19.91	13.2	2016-06-01 14:05:00	45786	868	skin_microbiome	yes
168	RE41	CH	CEZ	RedForest	CH1	59.59	337492	85.8096	51.3825	30.0426	Female	ad	2~5	yes	33.52	12.63	2016-06-02 15:25:00	76402	1124	skin_microbiome	yes
177	RE41	CH	CEZ	RedForest	CH1	59.59	64861	85.8096	51.3825	30.0426	Female	ad	2~5	no	17.39	12.29	2016-06-02 15:15:00	133461	917	skin_microbiome	yes
180	RE46	CH	CEZ	Vesnyane	CH3	17	2576.31	24.48	51.2998	29.6394	Female	ad	2~5	yes	24.78	12.45	2016-06-03 13:45:00	105222	742	skin_microbiome	yes
186	RE47	CH	CEZ	Vesnyane	CH3	15	11879.7	21.6	51.2947	29.6429	Female	ad	2~5	yes	30.94	12	2016-06-03 12:57:00	44747	989	skin_microbiome	yes
189	RE42	CH	CEZ	RedForest	CH1	10.06	6313.6	72.432	51.3887	30.0716	Female	ad2	10	yes	27.54	13.86	2016-06-03 15:50:00	113817	592	skin_microbiome	yes
193	RE43	CH	CEZ	Vesnyane	CH3	16.32	8773.62	23.5008	51.2947	29.6429	Female	ad	2~5	yes	22.41	12.91	2016-06-04 14:42:00	67788	889	skin_microbiome	yes
197	RE43	CH	CEZ	Vesnyane	CH3	16.32	7814.99	23.5008	51.2947	29.6429	Female	ad	2~5	yes	25.54	13.13	2016-06-04 14:55:00	98767	801	skin_microbiome	yes
200	RE44	CH	CEZ	Vesnyane	CH3	18.59	6572.63	26.7696	51.2976	29.6409	Female	ad	2~5	yes	36.61	13.08	2016-06-04 14:30:00	89404	1028	skin_microbiome	yes
242	RE53	CH	CEZ	Gluboke	CH2	16.766	64129.4	24.143	51.4454	30.0652	Male	ad	2~5	no	16.25	12.33	2016-06-10 15:35:00	48160	684	skin_microbiome	yes
243	RE61	CH	CEZ	Gluboke	CH2	25.42	112621	36.6048	51.4455	30.0651	Female	ad	2~5	no	36.77	12.53	2016-06-10 15:25:00	47041	699	skin_microbiome	no
244	RE55	CH	CEZ	Gluboke	CH2	19.172	26872.7	138.038	51.4454	30.0652	Male	ad2	10	no	26.32	13.81	2016-06-10 15:07:00	87393	864	skin_microbiome	no
245	RE55	CH	CEZ	Gluboke	CH2	19.172	68657.2	27.6077	51.4454	30.0652	Female	ad	2~5	yes	22.21	12.61	2016-06-10 14:27:00	46026	881	skin_microbiome	no
248	RE57	CH	CEZ	Gluboke	CH2	12.016	37738.7	86.5152	51.4454	30.0652	Female	ad2	10	yes	26.65	13.72	2016-06-10 15:31:00	23552	746	skin_microbiome	yes
249	RE61	CH	CEZ	Gluboke	CH2	25.42	190301	36.6048	51.4455	30.0651	Female	ad	2~5	yes	24.28	13.43	2016-06-10 15:20:00	27663	947	skin_microbiome	yes
251	RE57	CH	CEZ	Gluboke	CH2	12.016	24888.9	17.303	51.4454	30.0652	Male	ad	2~5	no	20.07	12.92	2016-06-10 15:03:00	28761	837	skin_microbiome	no
252	RE55	CH	CEZ	Gluboke	CH2	19.172	56237.1	138.038	51.4454	30.0652	Female	ad2	10	no	28.25	13.98	2016-06-10 14:45:00	81130	704	skin_microbiome	no
256	RE52	CH	CEZ	Gluboke	CH2	27.088	11438.1	39.0067	51.4454	30.0652	Female	ad	2~5	no	22.1	12.71	2016-06-10 15:34:00	28361	900	skin_microbiome	no
259	RE53	CH	CEZ	Gluboke	CH2	16.766	40471.8	24.143	51.4454	30.0652	Female	ad	2~5	no	28.36	12.77	2016-06-10 15:29:00	50856	1115	skin_microbiome	yes
266	RE63	CH	CEZ	Gluboke	CH2	15.596	51803	112.291	51.4455	30.0651	Female	ad2	10	yes	24.32	13.6	2016-06-11 20:00:00	100919	857	skin_microbiome	no
276	RE75	CH	CEZ	Gluboke	CH2	10	32842.1	14.4	51.4496	30.0626	Female	ad	2~5	yes	26.78	13.28	2016-06-12 16:33:00	78342	894	skin_microbiome	yes
277	RE72	CH	CEZ	Gluboke	CH2	15.7298	68330.7	22.6509	51.4474	30.0674	Female	ad	2~5	yes	28.96	12.89	2016-06-12 15:01:00	36787	963	skin_microbiome	no
284	RE58	CH	CEZ	Gluboke	CH2	20.8687	70237.6	150.255	51.4454	30.0652	Female	ad2	10	no	23.43	13.53	2016-06-12 15:10:00	74485	654	skin_microbiome	no
286	RE68	CH	CEZ	Gluboke	CH2	10.3213	26594.9	14.8627	51.4407	30.0821	Female	ad	2~5	yes	28.15	12.69	2016-06-12 15:13:00	55809	1077	skin_microbiome	no
293	RE74	CH	CEZ	Gluboke	CH2	20.013	23698.3	28.8187	51.4496	30.0626	Female	ad	2~5	no	19.08	12.86	2016-06-12 15:51:00	29420	784	skin_microbiome	no
296	RE69	CH	CEZ	Gluboke	CH2	25.42	7699.52	36.6048	51.4407	30.0821	Female	ad	2~5	yes	29.22	12.12	2016-06-12 16:00:00	31667	962	skin_microbiome	no
299	RE78	CH	CEZ	Gluboke	CH2	10	17579.6	14.4	51.4528	30.0556	Female	ad	2~5	yes	22.56	12.77	2016-06-12 16:02:00	42268	926	skin_microbiome	yes
300	RE78	CH	CEZ	Gluboke	CH2	10	5147.56	14.4	51.4528	30.0556	Female	ad	2~5	yes	20.1	13	2016-06-12 15:28:00	26212	839	skin_microbiome	no
301	RE73	CH	CEZ	Gluboke	CH2	17.87	300366	25.7328	51.4474	30.0674	Female	ad	2~5	yes	28	12.94	2016-06-12 16:46:00	28742	886	skin_microbiome	yes
302	RE76	CH	CEZ	Gluboke	CH2	15	46699.8	21.6	51.4496	30.0626	Female	ad	2~5	no	20	12.19	2016-06-12 15:32:00	42933	774	skin_microbiome	no
305	RE69	CH	CEZ	Gluboke	CH2	25.42	4006.65	36.6048	51.4407	30.0821	Female	ad	2~5	yes	23.86	12.68	2016-06-12 16:23:00	25427	835	skin_microbiome	yes
312	RE85	CL	CEZ	Rosoha	CL1	0.18	1703.51	0.2592	51.1541	29.9773	Female	ad	2~5	yes	23.88	12.5	2016-06-13 13:23:00	22323	734	skin_microbiome	no
314	RE88	CL	CEZ	Rosoha	CL1	0.12	<Lc	0.1728	51.1392	29.938	Female	ad	2~5	no	23.35	12.87	2016-06-13 12:22:00	17090	994	skin_microbiome	no
315	F24	CL	CEZ	Yampil	CL2	0.158	<Lc	0.22752	51.204	30.1642	Female	ad	2~5	no	31.79	13.28	2016-06-13 12:33:00	26322	794	skin_microbiome	yes
316	RE85	CL	CEZ	Rosoha	CL1	0.18	178.291	0.2592	51.1541	29.9773	Female	ad	2~5	yes	33.75	13.57	2016-06-13 12:43:00	25446	859	skin_microbiome	yes
318	RE81	CL	CEZ	Yampil	CL2	0.18	713.889	0.2592	51.2034	30.1592	Female	ad	2~5	yes	22.44	13.15	2016-06-13 12:57:00	19487	855	skin_microbiome	no
319	E15	CL	CEZ	Yampil	CL2	0.553	598.66	0.79632	51.2129	30.2036	Female	ad	2~5	yes	19.55	12.43	2016-06-13 12:25:00	31679	780	skin_microbiome	yes
320	RE87	CL	CEZ	Rosoha	CL1	0.12	103.307	0.1728	51.1436	29.9499	Female	ad	2~5	yes	20.64	12.68	2016-06-13 11:47:00	20651	939	skin_microbiome	yes
326	RE83	CL	CEZ	Rosoha	CL1	0.26	<Lc	0.3744	51.1635	30.0044	Female	ad	2~5	no	17.76	12.79	2016-06-13 13:45:00	22664	906	skin_microbiome	yes
329	F24	CL	CEZ	Yampil	CL2	0.158	122.752	0.22752	51.204	30.1642	Female	ad	2~5	yes	21.73	12.89	2016-06-13 12:51:00	37144	714	skin_microbiome	no
372	RT16	CL	CEZ	Rosoha	CL1	0.316	625.937	0.45504	51.1724	30.0457	Male	ad	2~5	no	19.57	13.32	2016-06-19 13:41:00	31631	793	skin_microbiome	no
K10	RS7	KL	Kyiv	OutgroupRS	KL1	0.151	na	0.21744	50.5213	30.4249	Male	ad	2~5	no	23.54	12.51	2016-06-15 14:01:00	31321	836	skin_microbiome	yes
K11	RS4	KL	Kyiv	OutgroupRS	KL1	0.151	na	0.21744	50.5259	30.4369	Female	ad	2~5	no	22.32	12.23	2016-06-15 16:59:00	28770	703	skin_microbiome	yes
K12	RS6	KL	Kyiv	OutgroupRS	KL1	0.151	na	0.21744	50.5259	30.4369	Female	ad	2~5	yes	23.43	12.31	2016-06-15 12:13:00	6681	na	skin_microbiome	no
K17	RS6	KL	Kyiv	OutgroupRS	KL1	0.151	939.884	0.21744	50.5259	30.4369	Female	ad	2~5	no	27.65	12.54	2016-06-15 16:36:00	2517	na	skin_microbiome	no
K18	RS2	KL	Kyiv	OutgroupRS	KL1	0.151	na	0.21744	50.5269	30.4439	Male	ad	2~5	no	26.15	13.45	2016-06-15 17:15:00	27	na	skin_microbiome	no
K21	RS5	KL	Kyiv	OutgroupRS	KL1	0.151	<Lc	0.21744	50.5259	30.4369	Female	ad	2~5	no	14.54	12.02	2016-06-15 16:56:00	23744	717	skin_microbiome	yes
K24	RS2	KL	Kyiv	OutgroupRS	KL1	0.151	1779.86	0.21744	50.5269	30.4439	Female	ad	2~5	no	26.75	12.77	2016-06-15 16:15:00	29090	971	skin_microbiome	yes
K25	RS3	KL	Kyiv	OutgroupRS	KL1	0.151	na	0.10872	50.5259	30.4369	Male	juv	1	no	21.9	11.76	2016-06-15 13:52:00	33728	942	skin_microbiome	yes
K26	RS3	KL	Kyiv	OutgroupRS	KL1	0.151	na	0.10872	50.5259	30.4369	Male	juv	1	no	17.86	11.83	2016-06-15 13:57:00	20374	892	skin_microbiome	yes
K28	RS6	KL	Kyiv	OutgroupRS	KL1	0.151	na	0.21744	50.5259	30.4369	Male	ad	2~5	no	19.06	12.76	2016-06-15 16:25:00	39653	842	skin_microbiome	no
K3	RS5	KL	Kyiv	OutgroupRS	KL1	0.151	na	0.21744	50.5259	30.4369	Male	ad	2~5	no	24.75	12.94	2016-06-15 13:57:00	10268	739	skin_microbiome	yes
K31	RS5	KL	Kyiv	OutgroupRS	KL1	0.151	na	0.21744	50.5259	30.4369	Female	ad	2~5	no	24.07	12.72	2016-06-15 16:09:00	36298	889	skin_microbiome	yes
K32	RS6	KL	Kyiv	OutgroupRS	KL1	0.151	na	0.21744	50.5259	30.4369	Male	ad	2~5	no	17.1	12.76	2016-06-15 16:06:00	30217	741	skin_microbiome	no
K33	RS3	KL	Kyiv	OutgroupRS	KL1	0.151	<Lc	0.21744	50.5259	30.4369	Female	ad	2~5	yes	23.17	12.74	2016-06-15 12:54:00	60351	604	skin_microbiome	no
K36	RS6	KL	Kyiv	OutgroupRS	KL1	0.151	na	0.10872	50.5259	30.4369	Male	juv	1	no	19.53	11.53	2016-06-15 13:47:00	24617	632	skin_microbiome	yes
K37	RS6	KL	Kyiv	OutgroupRS	KL1	0.151	1392.27	0.21744	50.5259	30.4369	Female	ad	2~5	yes	24.64	13.41	2016-06-15 12:59:00	29053	562	skin_microbiome	no
K38	RS5	KL	Kyiv	OutgroupRS	KL1	0.151	<Lc	0.21744	50.5259	30.4369	Female	ad	2~5	yes	18.47	12.91	2016-06-15 16:32:00	16619	815	skin_microbiome	yes
K39	RS5	KL	Kyiv	OutgroupRS	KL1	0.151	3412.28	1.0872	50.5259	30.4369	Female	ad2	10	yes	24.43	14.01	2016-06-15 13:02:00	15417	852	skin_microbiome	no
K42	RS4	KL	Kyiv	OutgroupRS	KL1	0.151	na	0.21744	50.5259	30.4369	Female	ad	2~5	yes	23.28	12.62	2016-06-15 13:17:00	16501	705	skin_microbiome	no
K45	RS6	KL	Kyiv	OutgroupRS	KL1	0.151	na	0.21744	50.5259	30.4369	Female	ad	2~5	no	24.37	13.2	2016-06-15 13:22:00	30591	772	skin_microbiome	no
K46	RS5	KL	Kyiv	OutgroupRS	KL1	0.151	na	0.10872	50.5259	30.4369	Male	juv	1	no	17	11.73	2016-06-15 15:58:00	12991	818	skin_microbiome	yes
K48	RS3	KL	Kyiv	OutgroupRS	KL1	0.151	na	0.21744	50.5259	30.4369	Male	ad	2~5	no	24.94	12.66	2016-06-15 14:07:00	60373	800	skin_microbiome	yes
K49	RS3	KL	Kyiv	OutgroupRS	KL1	0.151	na	0.21744	50.5259	30.4369	Male	ad	2~5	no	21.99	13.25	2016-06-15 16:50:00	47823	714	skin_microbiome	no
K51	RS2	KL	Kyiv	OutgroupRS	KL1	0.151	2130.74	1.0872	50.5269	30.4439	Female	ad2	10	no	29.76	13.71	2016-06-15 16:42:00	25293	716	skin_microbiome	yes
K54	RS4	KL	Kyiv	OutgroupRS	KL1	0.151	na	1.0872	50.5259	30.4369	Female	ad2	10	yes	24.47	13.68	2016-06-15 16:17:00	29242	771	skin_microbiome	yes
K55	LS13	KL	Kyiv	OutgroupLS	KL2	0.521	na	0.75024	50.39	30.7417	Female	ad	2~5	no	24.43	12.53	2016-06-16 12:37:00	34011	1016	skin_microbiome	yes
K56	LS15	KL	Kyiv	OutgroupLS	KL2	0.553	na	0.79632	50.389	30.7346	Female	ad	2~5	yes	34.44	13.03	2016-06-16 10:54:00	35563	864	skin_microbiome	no
K57	LS8	KL	Kyiv	OutgroupLS	KL2	0.553	<Lc	0.79632	50.3882	30.7529	Female	ad	2~5	yes	33.74	13.11	2016-06-16 11:45:00	24826	807	skin_microbiome	yes
K58	LS11	KL	Kyiv	OutgroupLS	KL2	0.553	na	0.39816	50.3882	30.7529	Male	juv	1	no	16.26	11.99	2016-06-16 12:12:00	18635	746	skin_microbiome	yes
K59	LS16	KL	Kyiv	OutgroupLS	KL2	0.553	<Lc	0.79632	50.389	30.7346	Female	ad	2~5	no	23.26	13.21	2016-06-16 11:35:00	31093	749	skin_microbiome	yes
K6	RS5	KL	Kyiv	OutgroupRS	KL1	0.151	na	0.10872	50.5259	30.4369	Male	juv	1	no	19.65	11.93	2016-06-15 13:47:00	26745	867	skin_microbiome	yes
K60	LS12	KL	Kyiv	OutgroupLS	KL2	0.521	na	0.75024	50.39	30.7417	Male	ad	2~5	no	19.59	12.01	2016-06-16 11:02:00	18165	1048	skin_microbiome	no
K61	LS10	KL	Kyiv	OutgroupLS	KL2	0.553	na	0.79632	50.3882	30.7529	Female	ad	2~5	yes	31.53	12.77	2016-06-16 11:04:00	14431	713	skin_microbiome	no
K62	LS11	KL	Kyiv	OutgroupLS	KL2	0.553	2357.59	0.79632	50.3882	30.7529	Female	ad	2~5	no	23.1	13.04	2016-06-16 11:39:00	4607	na	skin_microbiome	no
K63	LS8	KL	Kyiv	OutgroupLS	KL2	0.553	na	0.79632	50.3882	30.7529	Female	ad	2~5	yes	23.48	13.34	2016-06-16 11:39:00	43844	950	skin_microbiome	yes
K64	LS19	KL	Kyiv	OutgroupLS	KL2	0.553	na	0.79632	50.389	30.7346	Male	ad	2~5	no	20.82	12.39	2016-06-16 11:08:00	35966	841	skin_microbiome	no
K65	LS17	KL	Kyiv	OutgroupLS	KL2	0.553	na	0.79632	50.389	30.7346	Male	ad	2~5	no	20.62	12.81	2016-06-16 11:35:00	40314	1043	skin_microbiome	yes
K66	LS17	KL	Kyiv	OutgroupLS	KL2	0.553	na	0.39816	50.389	30.7346	Male	juv	1	no	14.86	11.48	2016-06-16 11:53:00	14793	793	skin_microbiome	yes
K67	LS13	KL	Kyiv	OutgroupLS	KL2	0.521	<Lc	0.75024	50.39	30.7417	Female	ad	2~5	no	18.1	12.29	2016-06-16 12:02:00	40477	879	skin_microbiome	yes
K68	LS17	KL	Kyiv	OutgroupLS	KL2	0.553	<Lc	0.79632	50.389	30.7346	Female	ad	2~5	no	24.3	13.01	2016-06-16 12:02:00	14297	598	skin_microbiome	yes
K69	LS8	KL	Kyiv	OutgroupLS	KL2	0.553	<Lc	0.79632	50.3882	30.7529	Female	ad	2~5	no	23.14	12.76	2016-06-16 11:58:00	15666	905	skin_microbiome	yes
K7	RS6	KL	Kyiv	OutgroupRS	KL1	0.151	na	0.10872	50.5259	30.4369	Male	juv	1	no	15.73	11.32	2016-06-15 16:46:00	19867	794	skin_microbiome	no
K70	LS19	KL	Kyiv	OutgroupLS	KL2	0.553	na	0.39816	50.389	30.7346	Male	juv	1	no	20.23	11.58	2016-06-16 11:45:00	23467	829	skin_microbiome	yes
K71	LS18	KL	Kyiv	OutgroupLS	KL2	0.553	na	0.79632	50.389	30.7346	Female	ad	2~5	yes	26.78	12.73	2016-06-16 11:58:00	25907	744	skin_microbiome	yes
K72	LS17	KL	Kyiv	OutgroupLS	KL2	0.553	na	0.79632	50.389	30.7346	Male	ad	2~5	no	24.97	12.24	2016-06-16 11:53:00	25970	863	skin_microbiome	yes
K73	LS18	KL	Kyiv	OutgroupLS	KL2	0.553	na	0.39816	50.389	30.7346	Male	juv	1	no	13.83	11.18	2016-06-16 12:20:00	14715	767	skin_microbiome	no
K8	RS7	KL	Kyiv	OutgroupRS	KL1	0.151	na	0.10872	50.5213	30.4249	Male	juv	1	no	18.71	11.69	2016-06-15 14:01:00	38703	751	skin_microbiome	yes
¹Bank vole trapping locations were design based on environmental radiation levels (e.g. treatment), with contaminated (CH) and uncontaminated (CL) with radionuclides areas within the Chernobyl Exclusion Zone and control locations near Kyiv (KL), Ukraine.
²We measured activity of ¹³⁷Cs radionuclide in 123 out of 157 bank voles, 34 animals (mostly from the uncontaminated KL) were not measured ('na'). For each measurement the critical detectable level (decision threshold) was found from Lc=k[Rb/Tb(1+Tb/Ts]1/2, where: Lc – critical level, k – 1,65 (coefficient, which determine 0,05 probability of type I error or false positive), Rb – counting rate of…
³A total of 6522827 reads were retained in the skin microbiome dataset after quality control, pair-end reads assembly, chimeric sequences removal and filtering low-abundance OTUs (representing <0.005% of the total number of sequences). Final data set was rarefied to 10268 reads/sample (6 samples were removed due to insufficient number of reads, samples are marked with bold text). The final table …
