# Supplementary material for: Skin and gut microbiomes of a wild mammal respond to different environmental cues
Source: Microbiome. 2018 Nov 26;6:209. doi: 10.1186/s40168-018-0595-0 (PMC6258405; doi:10.1186/s40168-018-0595-0)
Supplement: Supplementary file 3 — Relative abundance (average of taxonomic groups abundance within each sample) of Phyla, Classes, Orders, Families or Genera for skin microbiome of wild-caught bank voles (Myodes glareolus) from contaminated (CH) and uncontaminated (CL) areas with radionuclides within the Chernobyl Exclusion Zone and uncontaminated area near Kyiv (KL), Ukraine. (XLSX 91 kb) [file 40168_2018_595_MOESM3_ESM.xlsx]

## Sheet: Table S2
Additional file 3. Relative abundance (average of taxonomic groups abundance within each sample) of Phyla, Classes, Orders, Families or Genera for skin microbiome of wild-caught bank voles (Myodes glareolus) from contaminated (CH) and uncontaminated (CL) areas with radionuclides within the Chernobyl Exclusion Zone and uncontaminated area near Kyiv (KL), Ukraine.
Mean relative abundance (MeanRA) and standard deviation (SD)
	Total		CL		KL		CH
Phylum	MeanRA	SD	MeanRA	SD	MeanRA	SD	MeanRA	SD
k__Bacteria|p__Proteobacteria	0.337827	0.135133	0.327569	0.123476	0.400356	0.110953	0.302868	0.144504
k__Bacteria|p__Firmicutes	0.278251	0.161957	0.252003	0.167469	0.279575	0.133864	0.295407	0.174878
k__Bacteria|p__Actinobacteria	0.160518	0.0874557	0.161282	0.0765451	0.194633	0.0848034	0.137072	0.0897998
k__Bacteria|p__Bacteroidetes	0.158141	0.101893	0.189098	0.0904853	0.0858753	0.0468479	0.185412	0.1126
k__Bacteria|p__Cyanobacteria	0.0394313	0.0428714	0.0390733	0.0369504	0.0220985	0.0185272	0.051323	0.0535402
k__Bacteria|p__TM7	0.00701208	0.00510665	0.0103742	0.0064158	0.00459092	0.0025124	0.0063273	0.00417309
k__Bacteria|p__Verrucomicrobia	0.00552156	0.00495369	0.00725555	0.00524925	0.00388201	0.00349323	0.00543101	0.00524796
k__Bacteria|p__Tenericutes	0.00523519	0.0115119	0.00473227	0.00792724	0.00334297	0.00815825	0.0068523	0.014933
k__Bacteria|p__Acidobacteria	0.00357956	0.00387563	0.00397307	0.00273738	0.00173943	0.00144774	0.00454537	0.00508768
k__Bacteria|p__Spirochaetes	0.000987444	0.00165406	0.000925205	0.00156973	0.000792709	0.00120175	0.00116107	0.00195199
k__Bacteria|p__WPS-2	0.000660446	0.000762043	0.000675089	0.000693565	0.000557161	0.000667782	0.000719773	0.000863726
k__Bacteria|p__Chloroflexi	0.000309584	0.000370097	0.000462602	0.000472991	0.000226488	0.000312141	0.000260214	0.000291424
k__Bacteria|p__Armatimonadetes	0.000250247	0.000917708	0.000170432	0.000209116	7.92709e-05	0.00015066	0.000419994	0.00138078
k__Bacteria|p__Planctomycetes	0.000230898	0.000284631	0.000332011	0.000323564	0.00019478	0.000299045	0.00018565	0.000227388
k__Bacteria|p__AD3	9.15853e-05	0.000171742	0.00011067	0.000213774	0.000106449	0.000149996	6.84773e-05	0.000151949
Unassigned|Other	0.00195296	0.00295674	0.00196329	0.00237749	0.00195006	0.00266887	0.0019478	0.00349404
	Total		CL		KL		CH
Class	MeanRA	SD	MeanRA	SD	MeanRA	SD	MeanRA	SD
k__Bacteria|p__Proteobacteria|c__Gammaproteobacteria	0.202708	0.111728	0.188115	0.0877997	0.246951	0.114505	0.183015	0.117646
k__Bacteria|p__Actinobacteria|c__Actinobacteria	0.141935	0.0820243	0.138234	0.0676576	0.179048	0.0825188	0.119545	0.0830429
k__Bacteria|p__Firmicutes|c__Clostridia	0.14011	0.142866	0.143455	0.130774	0.0858005	0.0815572	0.174299	0.171119
k__Bacteria|p__Firmicutes|c__Bacilli	0.136521	0.101634	0.107795	0.0809749	0.19266	0.11111	0.118552	0.0939828
k__Bacteria|p__Bacteroidetes|c__Bacteroidia	0.0921747	0.105121	0.0993953	0.107272	0.0440406	0.0519601	0.119551	0.119487
k__Bacteria|p__Proteobacteria|c__Alphaproteobacteria	0.0614234	0.0373432	0.0702447	0.0370146	0.0647621	0.0386006	0.0531156	0.0354927
k__Bacteria|p__Proteobacteria|c__Betaproteobacteria	0.0581212	0.04044	0.0536796	0.0334894	0.0778984	0.0443577	0.0478869	0.0378077
k__Bacteria|p__Cyanobacteria|c__Chloroplast	0.0391108	0.0428983	0.0388077	0.0369478	0.0218199	0.0185142	0.0509365	0.05362
k__Bacteria|p__Bacteroidetes|c__Sphingobacteriia	0.0344045	0.0298974	0.0459039	0.031922	0.0224133	0.0190882	0.0345552	0.0316114
k__Bacteria|p__Bacteroidetes|c__Flavobacteriia	0.0221733	0.0223342	0.0319085	0.0268012	0.0143775	0.0116078	0.0207182	0.0223099
k__Bacteria|p__Proteobacteria|c__Deltaproteobacteria	0.0142725	0.0126953	0.0143739	0.00818432	0.0100742	0.0134771	0.0170235	0.0140431
k__Bacteria|p__Actinobacteria|c__Thermoleophilia	0.0120693	0.0119044	0.0165917	0.0140478	0.00949665	0.00948712	0.0106885	0.0110445
k__Bacteria|p__Tenericutes|c__Mollicutes	0.00523519	0.0115119	0.00473227	0.00792724	0.00334297	0.00815825	0.0068523	0.014933
k__Bacteria|p__Bacteroidetes|c__[Saprospirae]	0.00478823	0.00502265	0.00729982	0.00559017	0.00206784	0.00176238	0.00488928	0.00521508
k__Bacteria|p__Actinobacteria|c__Coriobacteriia	0.0047031	0.00493707	0.00383584	0.00382637	0.00495556	0.00502876	0.00512971	0.00551625
k__Bacteria|p__Bacteroidetes|c__Cytophagia	0.00449219	0.00857411	0.00443124	0.00369291	0.00293529	0.0022881	0.00558014	0.0126245
k__Bacteria|p__TM7|c__TM7-1	0.00356215	0.00414391	0.00545605	0.00522613	0.00210408	0.00202144	0.00323974	0.00393165
k__Bacteria|p__TM7|c__TM7-3	0.00344993	0.00328841	0.00491819	0.00428256	0.00248684	0.00209594	0.00308757	0.00283337
k__Bacteria|p__Verrucomicrobia|c__Verrucomicrobiae	0.00295524	0.00276681	0.0037805	0.00288739	0.00265218	0.00264971	0.00259149	0.00268012
k__Bacteria|p__Acidobacteria|c__Acidobacteriia	0.00242894	0.00319303	0.00251222	0.00210818	0.00096031	0.000959552	0.00335843	0.00427467
k__Bacteria|p__Actinobacteria|c__Acidimicrobiia	0.00181042	0.00203027	0.00262068	0.00235577	0.00113244	0.00100831	0.00170889	0.0021368
k__Bacteria|p__Verrucomicrobia|c__[Spartobacteria]	0.00168852	0.00162677	0.00236835	0.00163637	0.000840271	0.000752288	0.00179106	0.0018087
k__Bacteria|p__Firmicutes|c__Erysipelotrichi	0.00161951	0.00445851	0.000752559	0.00257536	0.00111432	0.00112141	0.00255496	0.00635421
k__Bacteria|p__Proteobacteria|c__Epsilonproteobacteria	0.001159	0.00219127	0.00114433	0.0018248	0.000659081	0.000628232	0.00150498	0.00293332
k__Bacteria|p__Spirochaetes|c__Spirochaetes	0.000987444	0.00165406	0.000925205	0.00156973	0.000792709	0.00120175	0.00116107	0.00195199
k__Bacteria|p__Acidobacteria|c__[Chloracidobacteria]	0.000764285	0.000937021	0.000958406	0.00100663	0.000588869	0.000699697	0.000748685	0.00101238
k__Bacteria|p__WPS-2|c__	0.000660446	0.000762043	0.000675089	0.000693565	0.000557161	0.000667782	0.000719773	0.000863726
k__Bacteria|p__Verrucomicrobia|c__[Methylacidiphilae]	0.000483725	0.00076109	0.000659596	0.000869781	0.000208369	0.000271814	0.000547818	0.000857934
k__Bacteria|p__Acidobacteria|c__Sva0725	0.000386335	0.000506105	0.000502444	0.000531332	0.00019025	0.000391268	0.000438255	0.000526037
k__Bacteria|p__Cyanobacteria|c__4C0d-2	0.000320548	0.000451031	0.000265609	0.000421836	0.000278581	0.000449112	0.000386516	0.000469788
k__Bacteria|p__Verrucomicrobia|c__[Pedosphaerae]	0.000255407	0.000410541	0.000314304	0.000539129	0.000106449	0.000200283	0.000314996	0.000393689
k__Bacteria|p__Armatimonadetes|c__Armatimonadia	0.000250247	0.000917708	0.000170432	0.000209116	7.92709e-05	0.00015066	0.000419994	0.00138078
k__Bacteria|p__Planctomycetes|c__Planctomycetia	0.000230898	0.000284631	0.000332011	0.000323564	0.00019478	0.000299045	0.00018565	0.000227388
k__Bacteria|p__Chloroflexi|c__Thermomicrobia	0.000203164	0.000308577	0.00029217	0.000412122	0.000163072	0.000288061	0.000168911	0.000218283
k__Bacteria|p__Proteobacteria|Other	0.000142538	0.00118767	1.1067e-05	4.31261e-05	1.13244e-05	6.08916e-05	0.000321082	0.00181618
k__Bacteria|p__Verrucomicrobia|c__Opitutae	0.000138668	0.000288563	0.000132804	0.000218368	7.47411e-05	0.000158806	0.00018565	0.000379267
k__Bacteria|p__Bacteroidetes|c__VC2_1_Bac22	0.000108354	0.000236838	0.000159365	0.000252997	4.07679e-05	0.000156507	0.000118694	0.00026171
k__Bacteria|p__Chloroflexi|c__Ellin6529	0.000106419	0.000166933	0.000170432	0.000212256	6.34167e-05	0.000103862	9.13031e-05	0.000155083
k__Bacteria|p__AD3|c__JG37-AG-4	9.15853e-05	0.000171742	0.00011067	0.000213774	0.000106449	0.000149996	6.84773e-05	0.000151949
Unassigned|Other|Other	0.00195296	0.00295674	0.00196329	0.00237749	0.00195006	0.00266887	0.0019478	0.00349404
	Total		CL		KL		CH
Order	MeanRA	SD	MeanRA	SD	MeanRA	SD	MeanRA	SD
k__Bacteria|p__Actinobacteria|c__Actinobacteria|o__Actinomycetales	0.141459	0.0819421	0.137787	0.0675856	0.178437	0.0826615	0.11914	0.0828566
k__Bacteria|p__Firmicutes|c__Clostridia|o__Clostridiales	0.14011	0.142866	0.143455	0.130774	0.0858005	0.0815572	0.174299	0.171119
k__Bacteria|p__Proteobacteria|c__Gammaproteobacteria|o__Pseudomonadales	0.12107	0.0859405	0.124473	0.0698004	0.134344	0.0947153	0.109812	0.0895656
k__Bacteria|p__Bacteroidetes|c__Bacteroidia|o__Bacteroidales	0.0921747	0.105121	0.0993953	0.107272	0.0440406	0.0519601	0.119551	0.119487
k__Bacteria|p__Firmicutes|c__Bacilli|o__Lactobacillales	0.0713675	0.0641545	0.0811745	0.080456	0.0734071	0.063236	0.0632548	0.0507799
k__Bacteria|p__Firmicutes|c__Bacilli|o__Bacillales	0.0651539	0.082355	0.0266207	0.027686	0.119253	0.0941719	0.0552977	0.0811156
k__Bacteria|p__Proteobacteria|c__Betaproteobacteria|o__Burkholderiales	0.0540018	0.039993	0.0504878	0.0332371	0.0731172	0.0445523	0.0435744	0.0369112
k__Bacteria|p__Proteobacteria|c__Gammaproteobacteria|o__Enterobacteriales	0.0431179	0.055279	0.0210252	0.0251274	0.0750378	0.0714755	0.0368606	0.0486083
k__Bacteria|p__Cyanobacteria|c__Chloroplast|o__Streptophyta	0.0375996	0.0426656	0.036685	0.0369173	0.0213103	0.0183946	0.0491728	0.0534848
k__Bacteria|p__Bacteroidetes|c__Sphingobacteriia|o__Sphingobacteriales	0.0344045	0.0298974	0.0459039	0.031922	0.0224133	0.0190882	0.0345552	0.0316114
k__Bacteria|p__Proteobacteria|c__Alphaproteobacteria|o__Sphingomonadales	0.0256555	0.0232427	0.0251155	0.0184988	0.0381384	0.0297238	0.0176398	0.0170835
k__Bacteria|p__Proteobacteria|c__Gammaproteobacteria|o__Xanthomonadales	0.0227164	0.0144675	0.0251443	0.0145702	0.0217293	0.0148075	0.0217104	0.0141941
k__Bacteria|p__Bacteroidetes|c__Flavobacteriia|o__Flavobacteriales	0.0221733	0.0223342	0.0319085	0.0268012	0.0143775	0.0116078	0.0207182	0.0223099
k__Bacteria|p__Proteobacteria|c__Alphaproteobacteria|o__Rhizobiales	0.020755	0.0159793	0.0261315	0.0180466	0.0157817	0.0111891	0.0204002	0.0162787
k__Bacteria|p__Actinobacteria|c__Thermoleophilia|o__Solirubrobacterales	0.0120693	0.0119044	0.0165917	0.0140478	0.00949665	0.00948712	0.0106885	0.0110445
k__Bacteria|p__Proteobacteria|c__Deltaproteobacteria|o__Desulfovibrionales	0.0100138	0.0134075	0.00818076	0.00901231	0.00793388	0.0140666	0.0126713	0.0151056
k__Bacteria|p__Proteobacteria|c__Alphaproteobacteria|o__Caulobacterales	0.0072333	0.00777059	0.010268	0.0113868	0.00610386	0.00589858	0.00590579	0.00479376
k__Bacteria|p__Proteobacteria|c__Gammaproteobacteria|o__Pasteurellales	0.00662123	0.0121858	0.00632149	0.00921897	0.00846387	0.0171922	0.00558927	0.00974868
k__Bacteria|p__Proteobacteria|c__Alphaproteobacteria|o__Rickettsiales	0.00503977	0.00515028	0.00523692	0.00384228	0.00300097	0.00234731	0.00627404	0.00670776
k__Bacteria|p__Proteobacteria|c__Gammaproteobacteria|o__Alteromonadales	0.00479855	0.00961117	0.00654062	0.012534	0.00519111	0.0110908	0.00333713	0.00512968
k__Bacteria|p__Bacteroidetes|c__[Saprospirae]|o__[Saprospirales]	0.00478823	0.00502265	0.00729982	0.00559017	0.00206784	0.00176238	0.00488928	0.00521508
k__Bacteria|p__Tenericutes|c__Mollicutes|o__Mycoplasmatales	0.00478759	0.0115447	0.00418555	0.00781831	0.00303041	0.00819389	0.00638209	0.0150304
k__Bacteria|p__Actinobacteria|c__Coriobacteriia|o__Coriobacteriales	0.0047031	0.00493707	0.00383584	0.00382637	0.00495556	0.00502876	0.00512971	0.00551625
k__Bacteria|p__Bacteroidetes|c__Cytophagia|o__Cytophagales	0.00449219	0.00857411	0.00443124	0.00369291	0.00293529	0.0022881	0.00558014	0.0126245
k__Bacteria|p__Proteobacteria|c__Deltaproteobacteria|o__Myxococcales	0.00390979	0.00428487	0.00574822	0.00536036	0.00180511	0.00188083	0.00405994	0.00404198
k__Bacteria|p__Proteobacteria|c__Betaproteobacteria|o__Neisseriales	0.00380595	0.00640654	0.00277783	0.0030972	0.00457053	0.00634476	0.00399907	0.00794754
k__Bacteria|p__TM7|c__TM7-1|o__	0.00356215	0.00414391	0.00545605	0.00522613	0.00210408	0.00202144	0.00323974	0.00393165
k__Bacteria|p__Verrucomicrobia|c__Verrucomicrobiae|o__Verrucomicrobiales	0.00295524	0.00276681	0.0037805	0.00288739	0.00265218	0.00264971	0.00259149	0.00268012
k__Bacteria|p__TM7|c__TM7-3|o__CW040	0.00293847	0.00331085	0.00399741	0.00435364	0.00210181	0.00222958	0.00277257	0.00292566
k__Bacteria|p__Proteobacteria|c__Gammaproteobacteria|o__Legionellales	0.00247861	0.00702854	0.0028398	0.00681729	0.000337467	0.000870913	0.00366886	0.00898518
k__Bacteria|p__Acidobacteria|c__Acidobacteriia|o__Acidobacteriales	0.00242894	0.00319303	0.00251222	0.00210818	0.00096031	0.000959552	0.00335843	0.00427467
k__Bacteria|p__Actinobacteria|c__Acidimicrobiia|o__Acidimicrobiales	0.00181042	0.00203027	0.00262068	0.00235577	0.00113244	0.00100831	0.00170889	0.0021368
k__Bacteria|p__Verrucomicrobia|c__[Spartobacteria]|o__[Chthoniobacterales]	0.00168852	0.00162677	0.00236835	0.00163637	0.000840271	0.000752288	0.00179106	0.0018087
k__Bacteria|p__Proteobacteria|c__Alphaproteobacteria|o__Rhodospirillales	0.00162854	0.00187081	0.00214258	0.00225718	0.00086292	0.000661071	0.00178954	0.0019883
k__Bacteria|p__Firmicutes|c__Erysipelotrichi|o__Erysipelotrichales	0.00161951	0.00445851	0.000752559	0.00257536	0.00111432	0.00112141	0.00255496	0.00635421
k__Bacteria|p__Proteobacteria|c__Gammaproteobacteria|o__Oceanospirillales	0.00146407	0.00124621	0.00152725	0.00129778	0.00161033	0.00112564	0.00132237	0.0012906
k__Bacteria|p__Cyanobacteria|c__Chloroplast|o__Chlorophyta	0.00143441	0.0019578	0.00206068	0.00202475	0.00048242	0.000487392	0.00164346	0.00228752
k__Bacteria|p__Proteobacteria|c__Epsilonproteobacteria|o__Campylobacterales	0.001159	0.00219127	0.00114433	0.0018248	0.000659081	0.000628232	0.00150498	0.00293332
k__Bacteria|p__Spirochaetes|c__Spirochaetes|o__Spirochaetales	0.000987444	0.00165406	0.000925205	0.00156973	0.000792709	0.00120175	0.00116107	0.00195199
k__Bacteria|p__Acidobacteria|c__[Chloracidobacteria]|o__RB41	0.000764285	0.000937021	0.000958406	0.00100663	0.000588869	0.000699697	0.000748685	0.00101238
k__Bacteria|p__WPS-2|c__|o__	0.000660446	0.000762043	0.000675089	0.000693565	0.000557161	0.000667782	0.000719773	0.000863726
k__Bacteria|p__TM7|c__TM7-3|o__	0.000511458	0.000755319	0.000920778	0.00104354	0.00038503	0.000517942	0.000314996	0.000518758
k__Bacteria|p__Verrucomicrobia|c__[Methylacidiphilae]|o__Methylacidiphilales	0.000483725	0.00076109	0.000659596	0.000869781	0.000208369	0.000271814	0.000547818	0.000857934
k__Bacteria|p__Actinobacteria|c__Actinobacteria|o__Bifidobacteriales	0.000475985	0.000975621	0.000447108	0.000723123	0.000611518	0.000985958	0.000404777	0.00111491
k__Bacteria|p__Proteobacteria|c__Alphaproteobacteria|o__Rhodobacterales	0.000456636	0.000560387	0.000502444	0.000578628	0.000514128	0.000474894	0.000386516	0.000600093
k__Bacteria|p__Proteobacteria|c__Alphaproteobacteria|o__Ellin329	0.000445027	0.000492952	0.000551139	0.000464434	0.000258197	0.000308621	0.000497602	0.000577372
k__Bacteria|p__Acidobacteria|c__Sva0725|o__Sva0725	0.000386335	0.000506105	0.000502444	0.000531332	0.00019025	0.000391268	0.000438255	0.000526037
k__Bacteria|p__Proteobacteria|c__Gammaproteobacteria|Other	0.000346347	0.00274362	0.000168219	0.000666635	0.000226488	0.00118532	0.00054934	0.00407538
k__Bacteria|p__Cyanobacteria|c__4C0d-2|o__YS2	0.000320548	0.000451031	0.000265609	0.000421836	0.000278581	0.000449112	0.000386516	0.000469788
k__Bacteria|p__Tenericutes|c__Mollicutes|o__RF39	0.000296685	0.000374217	0.000329798	0.000377608	0.00019931	0.000238512	0.000339343	0.000434847
k__Bacteria|p__Proteobacteria|c__Deltaproteobacteria|o__Bdellovibrionales	0.000277981	0.000414779	0.000343078	0.00038241	0.000280845	0.000370673	0.000231301	0.000461554
k__Bacteria|p__Verrucomicrobia|c__[Pedosphaerae]|o__[Pedosphaerales]	0.000255407	0.000410541	0.000314304	0.000539129	0.000106449	0.000200283	0.000314996	0.000393689
k__Bacteria|p__Armatimonadetes|c__Armatimonadia|o__Armatimonadales	0.000250247	0.000917708	0.000170432	0.000209116	7.92709e-05	0.00015066	0.000419994	0.00138078
k__Bacteria|p__Proteobacteria|c__Alphaproteobacteria|o__	0.000209614	0.000284438	0.000296597	0.00031221	0.00010192	0.000198175	0.000222171	0.000294208
k__Bacteria|p__Chloroflexi|c__Thermomicrobia|o__JG30-KF-CM45	0.000203164	0.000308577	0.00029217	0.000412122	0.000163072	0.000288061	0.000168911	0.000218283
k__Bacteria|p__Proteobacteria|c__Betaproteobacteria|o__Methylophilales	0.000194135	0.000297849	0.000232408	0.000315905	0.000156277	0.000222022	0.000193258	0.000329006
k__Bacteria|p__Tenericutes|c__Mollicutes|o__Anaeroplasmatales	0.000150922	0.000494512	0.000216914	0.000839848	0.000113244	0.000198148	0.000130868	0.000264997
k__Bacteria|p__Planctomycetes|c__Planctomycetia|o__Gemmatales	0.000144473	0.000194733	0.000190353	0.000212079	0.000120039	0.000171126	0.000129346	0.000194822
k__Bacteria|p__Proteobacteria|Other|Other	0.000142538	0.00118767	1.1067e-05	4.31261e-05	1.13244e-05	6.08916e-05	0.000321082	0.00181618
k__Bacteria|p__Verrucomicrobia|c__Opitutae|o__Opitutales	0.000138668	0.000288563	0.000132804	0.000218368	7.47411e-05	0.000158806	0.00018565	0.000379267
k__Bacteria|p__Proteobacteria|c__Betaproteobacteria|o__Rhodocyclales	0.000119319	0.000241499	0.000181499	0.000349312	5.43572e-05	0.000118903	0.000120216	0.000201424
k__Bacteria|p__Bacteroidetes|c__VC2_1_Bac22|o__	0.000108354	0.000236838	0.000159365	0.000252997	4.07679e-05	0.000156507	0.000118694	0.00026171
k__Bacteria|p__Chloroflexi|c__Ellin6529|o__	0.000106419	0.000166933	0.000170432	0.000212256	6.34167e-05	0.000103862	9.13031e-05	0.000155083
k__Bacteria|p__Proteobacteria|c__Gammaproteobacteria|o__	9.5455e-05	0.00069254	7.52559e-05	0.000130938	1.13244e-05	4.85059e-05	0.000165867	0.0010576
k__Bacteria|p__AD3|c__JG37-AG-4|o__	9.15853e-05	0.000171742	0.00011067	0.000213774	0.000106449	0.000149996	6.84773e-05	0.000151949
k__Bacteria|p__Planctomycetes|c__Planctomycetia|o__Planctomycetales	8.64255e-05	0.000162398	0.000141658	0.00020413	7.47411e-05	0.000173746	5.63036e-05	0.000105271
k__Bacteria|p__Cyanobacteria|c__Chloroplast|Other	7.6751e-05	0.000321752	6.19754e-05	0.000190302	2.71786e-05	8.58695e-05	0.000120216	0.000461633
k__Bacteria|p__Proteobacteria|c__Deltaproteobacteria|o__Spirobacillales	7.09463e-05	0.000123668	0.000101817	0.000169278	5.43572e-05	9.33704e-05	6.08687e-05	0.000100434
Unassigned|Other|Other|Other	0.00195296	0.00295674	0.00196329	0.00237749	0.00195006	0.00266887	0.0019478	0.00349404
	Total		CL		KL		CH
Family	MeanRA	SD	MeanRA	SD	MeanRA	SD	MeanRA	SD
k__Bacteria|p__Bacteroidetes|c__Bacteroidia|o__Bacteroidales|f__S24-7	0.089077	0.104145	0.0959623	0.106123	0.0412322	0.0491247	0.116489	0.119036
k__Bacteria|p__Proteobacteria|c__Gammaproteobacteria|o__Pseudomonadales|f__Moraxellaceae	0.0656705	0.0645009	0.0647909	0.0540486	0.091653	0.0838725	0.0488182	0.0497213
k__Bacteria|p__Firmicutes|c__Clostridia|o__Clostridiales|f__	0.0651287	0.0749256	0.0684762	0.0694098	0.0365733	0.0366711	0.082013	0.0912552
k__Bacteria|p__Firmicutes|c__Bacilli|o__Bacillales|f__Staphylococcaceae	0.0585533	0.0762228	0.0225148	0.0268844	0.108581	0.0834967	0.0497176	0.077443
k__Bacteria|p__Proteobacteria|c__Gammaproteobacteria|o__Pseudomonadales|f__Pseudomonadaceae	0.0553994	0.0501078	0.0596823	0.038711	0.0426908	0.0315025	0.0609935	0.0643338
k__Bacteria|p__Firmicutes|c__Bacilli|o__Lactobacillales|f__Lactobacillaceae	0.0442505	0.0634878	0.054078	0.0819383	0.0412933	0.0621349	0.039481	0.0484155
k__Bacteria|p__Proteobacteria|c__Gammaproteobacteria|o__Enterobacteriales|f__Enterobacteriaceae	0.0431179	0.055279	0.0210252	0.0251274	0.0750378	0.0714755	0.0368606	0.0486083
k__Bacteria|p__Actinobacteria|c__Actinobacteria|o__Actinomycetales|f__Micrococcaceae	0.0431012	0.0483907	0.028325	0.0359905	0.0836557	0.0589359	0.0260122	0.0283538
k__Bacteria|p__Cyanobacteria|c__Chloroplast|o__Streptophyta|f__	0.0375996	0.0426656	0.036685	0.0369173	0.0213103	0.0183946	0.0491728	0.0534848
k__Bacteria|p__Bacteroidetes|c__Sphingobacteriia|o__Sphingobacteriales|f__Sphingobacteriaceae	0.0334828	0.0292889	0.0443434	0.0312681	0.0220418	0.0189327	0.033703	0.0310551
k__Bacteria|p__Firmicutes|c__Clostridia|o__Clostridiales|f__Ruminococcaceae	0.0318917	0.0341799	0.0289248	0.0279442	0.0221777	0.0211962	0.0404579	0.0424734
k__Bacteria|p__Proteobacteria|c__Betaproteobacteria|o__Burkholderiales|f__Comamonadaceae	0.0284572	0.0324676	0.0232098	0.024892	0.0486837	0.0424517	0.0184752	0.0220418
k__Bacteria|p__Firmicutes|c__Clostridia|o__Clostridiales|f__Lachnospiraceae	0.028285	0.0317986	0.0308549	0.032244	0.0130729	0.0110077	0.0367388	0.0371745
k__Bacteria|p__Proteobacteria|c__Alphaproteobacteria|o__Sphingomonadales|f__Sphingomonadaceae	0.0255413	0.0232259	0.024892	0.0184253	0.0380817	0.0297324	0.0175621	0.0170593
k__Bacteria|p__Proteobacteria|c__Gammaproteobacteria|o__Xanthomonadales|f__Xanthomonadaceae	0.0205538	0.013152	0.0227273	0.0131902	0.020932	0.0143363	0.0188054	0.01223
k__Bacteria|p__Proteobacteria|c__Betaproteobacteria|o__Burkholderiales|f__Oxalobacteraceae	0.0187563	0.0159843	0.0196971	0.0127892	0.018948	0.00907481	0.0179806	0.0209889
k__Bacteria|p__Firmicutes|c__Bacilli|o__Lactobacillales|f__Carnobacteriaceae	0.0137526	0.0129471	0.0158104	0.0148655	0.014083	0.0110938	0.0121159	0.0126682
k__Bacteria|p__Firmicutes|c__Clostridia|o__Clostridiales|f__Christensenellaceae	0.0123376	0.0244266	0.0131565	0.0177963	0.0115509	0.0238712	0.0123031	0.0286996
k__Bacteria|p__Bacteroidetes|c__Flavobacteriia|o__Flavobacteriales|f__Flavobacteriaceae	0.0123253	0.0156577	0.0193585	0.0200721	0.00656816	0.00661925	0.0113581	0.0148797
k__Bacteria|p__Actinobacteria|c__Actinobacteria|o__Actinomycetales|f__Pseudonocardiaceae	0.011899	0.0138798	0.015578	0.0163677	0.00834383	0.0103056	0.0117583	0.0136722
k__Bacteria|p__Actinobacteria|c__Actinobacteria|o__Actinomycetales|f__Microbacteriaceae	0.0113966	0.0301069	0.00993377	0.00568777	0.00907085	0.00640731	0.0139648	0.045791
k__Bacteria|p__Actinobacteria|c__Actinobacteria|o__Actinomycetales|f__Nocardiaceae	0.0109741	0.00977609	0.0137143	0.0103511	0.0111432	0.0108416	0.00897661	0.0081697
k__Bacteria|p__Actinobacteria|c__Actinobacteria|o__Actinomycetales|f__Nocardioidaceae	0.0107935	0.00872643	0.0141658	0.00973674	0.00956686	0.00765859	0.00929922	0.00814019
k__Bacteria|p__Actinobacteria|c__Actinobacteria|o__Actinomycetales|f__Mycobacteriaceae	0.0107787	0.0108186	0.0126186	0.00955859	0.00788179	0.00618675	0.0114601	0.0134993
k__Bacteria|p__Proteobacteria|c__Deltaproteobacteria|o__Desulfovibrionales|f__Desulfovibrionaceae	0.0100138	0.0134075	0.00818076	0.00901231	0.00793388	0.0140666	0.0126713	0.0151056
k__Bacteria|p__Firmicutes|c__Bacilli|o__Lactobacillales|f__Aerococcaceae	0.0099944	0.00904713	0.00963939	0.0103775	0.0136867	0.00689039	0.00775772	0.00867475
k__Bacteria|p__Actinobacteria|c__Actinobacteria|o__Actinomycetales|f__Streptomycetaceae	0.00953067	0.00965305	0.0111224	0.00759411	0.00471549	0.00509164	0.0116716	0.0119567
k__Bacteria|p__Bacteroidetes|c__Flavobacteriia|o__Flavobacteriales|f__[Weeksellaceae]	0.00911725	0.00824999	0.0115274	0.0104278	0.0074107	0.00591392	0.00860684	0.00762949
k__Bacteria|p__Proteobacteria|c__Alphaproteobacteria|o__Caulobacterales|f__Caulobacteraceae	0.0072333	0.00777059	0.010268	0.0113868	0.00610386	0.00589858	0.00590579	0.00479376
k__Bacteria|p__Proteobacteria|c__Alphaproteobacteria|o__Rhizobiales|f__Rhizobiaceae	0.00701788	0.00778097	0.00940256	0.00950646	0.00483779	0.00455407	0.00684317	0.0078355
k__Bacteria|p__Proteobacteria|c__Gammaproteobacteria|o__Pasteurellales|f__Pasteurellaceae	0.00662123	0.0121858	0.00632149	0.00921897	0.00846387	0.0171922	0.00558927	0.00974868
k__Bacteria|p__Proteobacteria|c__Betaproteobacteria|o__Burkholderiales|f__Burkholderiaceae	0.00567184	0.00696774	0.00644544	0.00838531	0.00438028	0.0066679	0.00600774	0.00602414
k__Bacteria|p__Actinobacteria|c__Actinobacteria|o__Actinomycetales|f__Brevibacteriaceae	0.00553962	0.00938604	0.00370303	0.0054829	0.0108805	0.0149597	0.00321387	0.003567
k__Bacteria|p__Actinobacteria|c__Actinobacteria|o__Actinomycetales|f__Corynebacteriaceae	0.00540288	0.0105613	0.00226874	0.00206655	0.0136459	0.0168137	0.00201932	0.00305329
k__Bacteria|p__Actinobacteria|c__Thermoleophilia|o__Solirubrobacterales|f__	0.00538934	0.00633035	0.00791515	0.00728495	0.00265671	0.00252171	0.00548884	0.00673707
k__Bacteria|p__Actinobacteria|c__Thermoleophilia|o__Solirubrobacterales|f__Patulibacteraceae	0.00482822	0.00559396	0.00598506	0.00603816	0.00610839	0.00717757	0.00317278	0.00323089
k__Bacteria|p__Tenericutes|c__Mollicutes|o__Mycoplasmatales|f__Mycoplasmataceae	0.00478759	0.0115447	0.00418555	0.00781831	0.00303041	0.00819389	0.00638209	0.0150304
k__Bacteria|p__Proteobacteria|c__Alphaproteobacteria|o__Rickettsiales|f__mitochondria	0.00472309	0.00516647	0.00484958	0.00371655	0.00270427	0.00223733	0.00599253	0.0068087
k__Bacteria|p__Firmicutes|c__Bacilli|o__Bacillales|f__Bacillaceae	0.00471858	0.0110803	0.0026251	0.00404935	0.00761454	0.0170545	0.00421212	0.00884164
k__Bacteria|p__Actinobacteria|c__Coriobacteriia|o__Coriobacteriales|f__Coriobacteriaceae	0.0047031	0.00493707	0.00383584	0.00382637	0.00495556	0.00502876	0.00512971	0.00551625
k__Bacteria|p__Bacteroidetes|c__[Saprospirae]|o__[Saprospirales]|f__Chitinophagaceae	0.00469471	0.00494561	0.00715816	0.0055257	0.00201348	0.00170994	0.00480254	0.00512732
k__Bacteria|p__Bacteroidetes|c__Cytophagia|o__Cytophagales|f__Cytophagaceae	0.00449219	0.00857411	0.00443124	0.00369291	0.00293529	0.0022881	0.00558014	0.0126245
k__Bacteria|p__Actinobacteria|c__Actinobacteria|o__Actinomycetales|f__Dermabacteraceae	0.00424839	0.00541236	0.00447551	0.00633423	0.0056237	0.00519894	0.00316822	0.00467224
k__Bacteria|p__Proteobacteria|c__Gammaproteobacteria|o__Alteromonadales|f__Alteromonadaceae	0.00414327	0.00953631	0.00575707	0.0124066	0.00467925	0.0110669	0.00267366	0.00506032
k__Bacteria|p__Proteobacteria|c__Betaproteobacteria|o__Neisseriales|f__Neisseriaceae	0.00380595	0.00640654	0.00277783	0.0030972	0.00457053	0.00634476	0.00399907	0.00794754
k__Bacteria|p__TM7|c__TM7-1|o__|f__	0.00356215	0.00414391	0.00545605	0.00522613	0.00210408	0.00202144	0.00323974	0.00393165
k__Bacteria|p__Actinobacteria|c__Actinobacteria|o__Actinomycetales|f__Frankiaceae	0.00343767	0.00392019	0.00518159	0.0048821	0.00161939	0.00145574	0.00346039	0.00381156
k__Bacteria|p__Proteobacteria|c__Alphaproteobacteria|o__Rhizobiales|f__Bradyrhizobiaceae	0.00319323	0.00276536	0.00400848	0.0025269	0.00195233	0.00237787	0.00346647	0.00291358
k__Bacteria|p__Proteobacteria|c__Alphaproteobacteria|o__Rhizobiales|f__Methylobacteriaceae	0.00318807	0.00364542	0.00322936	0.00373304	0.0032116	0.00311818	0.00314387	0.00395518
k__Bacteria|p__Firmicutes|c__Bacilli|o__Lactobacillales|f__Streptococcaceae	0.00302102	0.00596542	0.00147413	0.00192428	0.00392278	0.0059765	0.00347865	0.00748001
k__Bacteria|p__Verrucomicrobia|c__Verrucomicrobiae|o__Verrucomicrobiales|f__Verrucomicrobiaceae	0.00295524	0.00276681	0.0037805	0.00288739	0.00265218	0.00264971	0.00259149	0.00268012
k__Bacteria|p__TM7|c__TM7-3|o__CW040|f__F16	0.00293847	0.00331085	0.00399741	0.00435364	0.00210181	0.00222958	0.00277257	0.00292566
k__Bacteria|p__Proteobacteria|c__Alphaproteobacteria|o__Rhizobiales|f__Hyphomicrobiaceae	0.00249989	0.00245821	0.00360343	0.00336917	0.00206557	0.00176003	0.00203302	0.00183685
k__Bacteria|p__Proteobacteria|c__Deltaproteobacteria|o__Myxococcales|f__	0.00243346	0.00307378	0.003236	0.00375871	0.00118453	0.0013603	0.00272083	0.00316555
k__Bacteria|p__Acidobacteria|c__Acidobacteriia|o__Acidobacteriales|f__Acidobacteriaceae	0.00242894	0.00319303	0.00251222	0.00210818	0.00096031	0.000959552	0.00335843	0.00427467
k__Bacteria|p__Proteobacteria|c__Gammaproteobacteria|o__Legionellales|f__Coxiellaceae	0.00238831	0.0069946	0.00272471	0.00675608	0.000310289	0.000868032	0.00355321	0.00896802
k__Bacteria|p__Proteobacteria|c__Gammaproteobacteria|o__Xanthomonadales|f__Sinobacteraceae	0.00216257	0.002526	0.00241704	0.0019708	0.000797239	0.000917608	0.00290496	0.0031784
k__Bacteria|p__Actinobacteria|c__Actinobacteria|o__Actinomycetales|f__Sporichthyaceae	0.00212452	0.00247775	0.00308992	0.00318968	0.00142461	0.00148462	0.00193106	0.00227604
k__Bacteria|p__Actinobacteria|c__Actinobacteria|o__Actinomycetales|f__Actinosynnemataceae	0.00194973	0.00239108	0.00240155	0.00239607	0.000729292	0.000703051	0.0024591	0.00281809
k__Bacteria|p__Verrucomicrobia|c__[Spartobacteria]|o__[Chthoniobacterales]|f__[Chthoniobacteraceae]	0.00168852	0.00162677	0.00236835	0.00163637	0.000840271	0.000752288	0.00179106	0.0018087
k__Bacteria|p__Firmicutes|c__Erysipelotrichi|o__Erysipelotrichales|f__Erysipelotrichaceae	0.00161951	0.00445851	0.000752559	0.00257536	0.00111432	0.00112141	0.00255496	0.00635421
k__Bacteria|p__Actinobacteria|c__Actinobacteria|o__Actinomycetales|f__Dermacoccaceae	0.00157114	0.0019782	0.0023108	0.00241417	0.00119359	0.0015744	0.00131629	0.00177241
k__Bacteria|p__Bacteroidetes|c__Bacteroidia|o__Bacteroidales|f__Rikenellaceae	0.00156082	0.00271087	0.0020806	0.00293045	0.000976164	0.00129054	0.00159628	0.0031784
k__Bacteria|p__Proteobacteria|c__Gammaproteobacteria|o__Oceanospirillales|f__Halomonadaceae	0.00146407	0.00124621	0.00152725	0.00129778	0.00161033	0.00112564	0.00132237	0.0012906
k__Bacteria|p__Proteobacteria|c__Alphaproteobacteria|o__Rhizobiales|f__Methylocystaceae	0.00146214	0.00188565	0.00164456	0.00138213	0.000688524	0.000603502	0.0018565	0.00251585
k__Bacteria|p__Bacteroidetes|c__Bacteroidia|o__Bacteroidales|f__	0.00139829	0.00247146	0.001255	0.00153359	0.00164657	0.00344862	0.00132998	0.00222444
k__Bacteria|p__Actinobacteria|c__Thermoleophilia|o__Solirubrobacterales|f__Conexibacteraceae	0.00135894	0.00181781	0.00199649	0.00244469	0.000480155	0.000511113	0.00151107	0.00166727
k__Bacteria|p__Cyanobacteria|c__Chloroplast|o__Chlorophyta|f__	0.00125704	0.0018525	0.00179507	0.0019108	0.000416738	0.000436745	0.00145172	0.00219751
k__Bacteria|p__Firmicutes|c__Clostridia|o__Clostridiales|Other	0.00118674	0.00443542	0.00101374	0.00209788	0.00115509	0.00371383	0.00132694	0.00588216
k__Bacteria|p__Proteobacteria|c__Alphaproteobacteria|o__Rhodospirillales|f__Acetobacteraceae	0.00113321	0.00137489	0.00128599	0.00122121	0.000563956	0.000568098	0.00141063	0.00171815
k__Bacteria|p__Firmicutes|c__Bacilli|o__Bacillales|f__Planococcaceae	0.00112934	0.00158739	0.00080568	0.000814109	0.00205198	0.0023958	0.000731946	0.000951852
k__Bacteria|p__Actinobacteria|c__Actinobacteria|o__Actinomycetales|f__Actinospicaceae	0.00111966	0.00226807	0.00112884	0.00193397	0.000496009	0.000751925	0.00153237	0.00297987
k__Bacteria|p__Proteobacteria|c__Epsilonproteobacteria|o__Campylobacterales|f__Helicobacteraceae	0.00106613	0.00220861	0.00106244	0.00182971	0.000493744	0.000609089	0.00145324	0.00295058
k__Bacteria|p__Proteobacteria|c__Betaproteobacteria|o__Burkholderiales|f__Alcaligenaceae	0.00102808	0.000996342	0.00099382	0.00110216	0.00106449	0.000923774	0.00102716	0.000981741
k__Bacteria|p__Actinobacteria|c__Actinobacteria|o__Actinomycetales|f__	0.0010184	0.00173204	0.00104252	0.00119639	0.000400884	0.00040279	0.00141672	0.00237398
k__Bacteria|p__Spirochaetes|c__Spirochaetes|o__Spirochaetales|f__Spirochaetaceae	0.000987444	0.00165406	0.000925205	0.00156973	0.000792709	0.00120175	0.00116107	0.00195199
k__Bacteria|p__Actinobacteria|c__Acidimicrobiia|o__Acidimicrobiales|f__	0.000937781	0.0011712	0.00117311	0.00137441	0.000738352	0.000725144	0.000909987	0.00124879
k__Bacteria|p__Bacteroidetes|c__Sphingobacteriia|o__Sphingobacteriales|f__	0.000921657	0.00113846	0.00156045	0.001352	0.000371441	0.000511934	0.000852162	0.00108032
k__Bacteria|p__Proteobacteria|c__Alphaproteobacteria|o__Rhizobiales|f__Phyllobacteriaceae	0.000921012	0.00106802	0.00148962	0.00137403	0.000276316	0.000315172	0.000963247	0.000921821
k__Bacteria|p__Actinobacteria|c__Actinobacteria|o__Actinomycetales|f__Yaniellaceae	0.00087522	0.0018902	0.000582126	0.000984148	0.00155824	0.0016038	0.000617817	0.00238437
k__Bacteria|p__Actinobacteria|c__Actinobacteria|o__Actinomycetales|f__Actinomycetaceae	0.000862965	0.000975459	0.000922991	0.000811429	0.000885569	0.000962192	0.000806511	0.00109216
k__Bacteria|p__Acidobacteria|c__[Chloracidobacteria]|o__RB41|f__Ellin6075	0.000764285	0.000937021	0.000958406	0.00100663	0.000588869	0.000699697	0.000748685	0.00101238
k__Bacteria|p__Actinobacteria|c__Acidimicrobiia|o__Acidimicrobiales|f__Iamiaceae	0.000743001	0.00121643	0.00121073	0.0016013	0.000335203	0.00043466	0.000695425	0.00117406
k__Bacteria|p__Proteobacteria|c__Deltaproteobacteria|o__Myxococcales|f__Polyangiaceae	0.000737842	0.00101013	0.00147634	0.00142174	0.000330673	0.000420848	0.000503689	0.000618036
k__Bacteria|p__Bacteroidetes|c__Flavobacteriia|o__Flavobacteriales|f__Cryomorphaceae	0.000730747	0.00124618	0.00102259	0.0015283	0.000398619	0.000495142	0.00075325	0.00134335
k__Bacteria|p__Actinobacteria|c__Actinobacteria|o__Actinomycetales|Other	0.000672055	0.000749228	0.00102702	0.000821685	0.000344262	0.000346189	0.000648252	0.000796173
k__Bacteria|p__WPS-2|c__|o__|f__	0.000660446	0.000762043	0.000675089	0.000693565	0.000557161	0.000667782	0.000719773	0.000863726
k__Bacteria|p__Proteobacteria|c__Alphaproteobacteria|o__Rhizobiales|f__	0.000657221	0.00082264	0.000655169	0.000688447	0.00108714	0.00113175	0.000369777	0.000473049
k__Bacteria|p__Actinobacteria|c__Actinobacteria|o__Actinomycetales|f__Williamsiaceae	0.000653996	0.00134292	0.000427188	0.000485914	0.00140196	0.00226933	0.000307387	0.000399564
k__Bacteria|p__Firmicutes|c__Clostridia|o__Clostridiales|f__Dehalobacteriaceae	0.000614008	0.000784618	0.000602047	0.000683272	0.00048695	0.000767732	0.000707599	0.000856835
k__Bacteria|p__Actinobacteria|c__Actinobacteria|o__Actinomycetales|f__Dietziaceae	0.000606914	0.000853886	0.000411694	0.000522085	0.00111206	0.00117988	0.000401734	0.000615092
k__Bacteria|p__Proteobacteria|c__Gammaproteobacteria|o__Alteromonadales|f__Shewanellaceae	0.000519843	0.000520818	0.000557779	0.000603051	0.000452977	0.000421247	0.000538688	0.000524308
k__Bacteria|p__TM7|c__TM7-3|o__|f__	0.000511458	0.000755319	0.000920778	0.00104354	0.00038503	0.000517942	0.000314996	0.000518758
k__Bacteria|p__Firmicutes|c__Clostridia|o__Clostridiales|f__[Mogibacteriaceae]	0.000508234	0.000631048	0.000376279	0.000545121	0.000464301	0.000662864	0.00062847	0.000651334
k__Bacteria|p__Proteobacteria|c__Alphaproteobacteria|o__Rhodospirillales|f__Rhodospirillaceae	0.000495334	0.00111132	0.000856589	0.00189401	0.000298964	0.000325371	0.000378908	0.000538795
k__Bacteria|p__Actinobacteria|c__Thermoleophilia|o__Solirubrobacterales|f__Solirubrobacteraceae	0.000492754	0.000578273	0.00069501	0.000556336	0.000251402	0.000319655	0.000515862	0.000669289
k__Bacteria|p__Proteobacteria|c__Alphaproteobacteria|o__Rhizobiales|f__Brucellaceae	0.000490175	0.000755587	0.000672876	0.00119052	0.000353322	0.000371776	0.000456515	0.000512373
k__Bacteria|p__Actinobacteria|c__Actinobacteria|o__Bifidobacteriales|f__Bifidobacteriaceae	0.000475985	0.000975621	0.000447108	0.000723123	0.000611518	0.000985958	0.000404777	0.00111491
k__Bacteria|p__Proteobacteria|c__Alphaproteobacteria|o__Rhizobiales|Other	0.000454701	0.000598212	0.000641888	0.000730407	0.000233283	0.000315321	0.000474776	0.00060273
k__Bacteria|p__Proteobacteria|c__Alphaproteobacteria|o__Ellin329|f__	0.000445027	0.000492952	0.000551139	0.000464434	0.000258197	0.000308621	0.000497602	0.000577372
k__Bacteria|p__Proteobacteria|c__Deltaproteobacteria|o__Myxococcales|f__Haliangiaceae	0.000414713	0.000650641	0.000524578	0.000683254	0.000142688	0.000211829	0.000521949	0.000767314
k__Bacteria|p__Actinobacteria|c__Actinobacteria|o__Actinomycetales|f__Cellulomonadaceae	0.000405684	0.00114928	0.000356359	0.000876621	0.000437122	0.000953127	0.000418472	0.00141852
k__Bacteria|p__Actinobacteria|c__Actinobacteria|o__Actinomycetales|f__Sanguibacteraceae	0.000405684	0.000784009	0.000400627	0.000669228	0.000373706	0.000491074	0.000430646	0.000997845
k__Bacteria|p__Actinobacteria|c__Actinobacteria|o__Actinomycetales|f__Intrasporangiaceae	0.000394075	0.000496127	0.00050023	0.000547141	0.000387295	0.000583368	0.000325648	0.000377077
k__Bacteria|p__Acidobacteria|c__Sva0725|o__Sva0725|f__	0.000386335	0.000506105	0.000502444	0.000531332	0.00019025	0.000391268	0.000438255	0.000526037
k__Bacteria|p__Verrucomicrobia|c__[Methylacidiphilae]|o__Methylacidiphilales|f__	0.000377305	0.000626161	0.000407267	0.000517591	0.000174396	0.000246524	0.000493037	0.000817198
k__Bacteria|p__Actinobacteria|c__Actinobacteria|o__Actinomycetales|f__Nakamurellaceae	0.00037666	0.000476671	0.000628608	0.000691354	0.000271786	0.000246524	0.000273909	0.000334174
k__Bacteria|p__Proteobacteria|c__Gammaproteobacteria|Other|Other	0.000346347	0.00274362	0.000168219	0.000666635	0.000226488	0.00118532	0.00054934	0.00407538
k__Bacteria|p__Proteobacteria|c__Alphaproteobacteria|o__Rhizobiales|f__Beijerinckiaceae	0.000346347	0.000484429	0.000345292	0.00048964	0.000407679	0.000439801	0.000305865	0.000511782
k__Bacteria|p__Proteobacteria|c__Alphaproteobacteria|o__Rhodobacterales|f__Rhodobacteraceae	0.000325063	0.00050278	0.000303237	0.000518844	0.000405414	0.000460703	0.000286083	0.000519956
k__Bacteria|p__Cyanobacteria|c__4C0d-2|o__YS2|f__	0.000320548	0.000451031	0.000265609	0.000421836	0.000278581	0.000449112	0.000386516	0.000469788
k__Bacteria|p__Firmicutes|c__Bacilli|o__Bacillales|Other	0.000299264	0.0004911	0.000115097	0.000230345	0.000475625	0.000490282	0.000307387	0.000576877
k__Bacteria|p__Tenericutes|c__Mollicutes|o__RF39|f__	0.000296685	0.000374217	0.000329798	0.000377608	0.00019931	0.000238512	0.000339343	0.000434847
k__Bacteria|p__Proteobacteria|c__Deltaproteobacteria|o__Bdellovibrionales|f__Bacteriovoracaceae	0.000277981	0.000414779	0.000343078	0.00038241	0.000280845	0.000370673	0.000231301	0.000461554
k__Bacteria|p__Proteobacteria|c__Deltaproteobacteria|o__Myxococcales|f__Nannocystaceae	0.000269596	0.000416914	0.000489163	0.000558669	0.000131363	0.000313702	0.000211519	0.000291682
k__Bacteria|p__Firmicutes|c__Bacilli|o__Bacillales|f__[Exiguobacteraceae]	0.000257987	0.000635771	0.000458175	0.00101463	0.000174396	0.000284778	0.000176519	0.000407642
k__Bacteria|p__Verrucomicrobia|c__[Pedosphaerae]|o__[Pedosphaerales]|f__auto67_4W	0.000255407	0.000410541	0.000314304	0.000539129	0.000106449	0.000200283	0.000314996	0.000393689
k__Bacteria|p__Armatimonadetes|c__Armatimonadia|o__Armatimonadales|f__Armatimonadaceae	0.000250247	0.000917708	0.000170432	0.000209116	7.92709e-05	0.00015066	0.000419994	0.00138078
k__Bacteria|p__Actinobacteria|c__Actinobacteria|o__Actinomycetales|f__Micromonosporaceae	0.000247667	0.000412077	0.000312091	0.000455629	0.000192515	0.000273394	0.000240431	0.000455799
k__Bacteria|p__Actinobacteria|c__Actinobacteria|o__Actinomycetales|f__Propionibacteriaceae	0.000244442	0.000533885	0.000323158	0.000725698	0.000108714	0.000139699	0.000281518	0.000536555
k__Bacteria|p__Actinobacteria|c__Actinobacteria|o__Actinomycetales|f__Kineosporiaceae	0.000244442	0.000368347	0.000254542	0.000245137	0.000267256	0.000524501	0.000222171	0.000312569
k__Bacteria|p__Proteobacteria|c__Alphaproteobacteria|o__Rhizobiales|f__Aurantimonadaceae	0.000232188	0.000480263	0.000185926	0.000363077	0.00028764	0.000625391	0.000226736	0.000441397
k__Bacteria|p__Actinobacteria|c__Actinobacteria|o__Actinomycetales|f__Nocardiopsaceae	0.000217999	0.000385433	0.000210274	0.000203576	0.00019931	0.00031875	0.000235866	0.000507035
k__Bacteria|p__Proteobacteria|c__Alphaproteobacteria|o__|f__	0.000209614	0.000284438	0.000296597	0.00031221	0.00010192	0.000198175	0.000222171	0.000294208
k__Bacteria|p__Proteobacteria|c__Alphaproteobacteria|o__Rickettsiales|f__	0.000205099	0.000779375	0.000343078	0.00127665	0.000163072	0.000556111	0.000138476	0.000329606
k__Bacteria|p__Chloroflexi|c__Thermomicrobia|o__JG30-KF-CM45|f__	0.000203164	0.000308577	0.00029217	0.000412122	0.000163072	0.000288061	0.000168911	0.000218283
k__Bacteria|p__Firmicutes|c__Bacilli|o__Bacillales|f__Paenibacillaceae	0.000195425	0.000349429	0.000101817	0.000166651	0.000355587	0.000543028	0.000152172	0.000222811
k__Bacteria|p__Proteobacteria|c__Betaproteobacteria|o__Methylophilales|f__Methylophilaceae	0.000194135	0.000297849	0.000232408	0.000315905	0.000156277	0.000222022	0.000193258	0.000329006
k__Bacteria|p__Firmicutes|c__Bacilli|o__Lactobacillales|f__Leuconostocaceae	0.000183171	0.000534839	7.96827e-05	0.000208215	3.62381e-05	0.000110477	0.000353039	0.000769299
k__Bacteria|p__Cyanobacteria|c__Chloroplast|o__Chlorophyta|f__Trebouxiophyceae	0.000177366	0.00027155	0.000265609	0.000328332	6.56816e-05	0.000123411	0.000191736	0.000278703
k__Bacteria|p__Firmicutes|c__Bacilli|o__Lactobacillales|f__Enterococcaceae	0.000165756	0.000426563	9.29631e-05	0.000157113	0.00038503	0.00071344	6.84773e-05	0.000175833
k__Bacteria|p__Tenericutes|c__Mollicutes|o__Anaeroplasmatales|f__Anaeroplasmataceae	0.000150922	0.000494512	0.000216914	0.000839848	0.000113244	0.000198148	0.000130868	0.000264997
k__Bacteria|p__Proteobacteria|c__Alphaproteobacteria|o__Rhizobiales|f__Xanthobacteraceae	0.000146407	0.000234512	0.00020806	0.000291483	6.11518e-05	0.000151806	0.000161302	0.000223043
k__Bacteria|p__Proteobacteria|c__Alphaproteobacteria|o__Rhizobiales|f__Bartonellaceae	0.000145762	0.00108466	4.42682e-05	0.00011591	0.000319348	0.00198811	9.89117e-05	0.000356249
k__Bacteria|p__Planctomycetes|c__Planctomycetia|o__Gemmatales|f__Isosphaeraceae	0.000144473	0.000194733	0.000190353	0.000212079	0.000120039	0.000171126	0.000129346	0.000194822
k__Bacteria|p__Proteobacteria|Other|Other|Other	0.000142538	0.00118767	1.1067e-05	4.31261e-05	1.13244e-05	6.08916e-05	0.000321082	0.00181618
k__Bacteria|p__Bacteroidetes|c__Bacteroidia|o__Bacteroidales|f__[Odoribacteraceae]	0.000138668	0.000291831	9.73899e-05	0.000193644	0.00018572	0.000472265	0.000135433	0.000160561
k__Bacteria|p__Verrucomicrobia|c__Opitutae|o__Opitutales|f__Opitutaceae	0.000138668	0.000288563	0.000132804	0.000218368	7.47411e-05	0.000158806	0.00018565	0.000379267
k__Bacteria|p__Proteobacteria|c__Gammaproteobacteria|o__Alteromonadales|f__Colwelliaceae	0.000135443	0.000241447	0.000225768	0.000341768	5.88869e-05	0.000122343	0.000124781	0.000198204
k__Bacteria|p__Proteobacteria|c__Alphaproteobacteria|o__Rhodobacterales|f__Hyphomonadaceae	0.000131573	0.000221284	0.000199207	0.000315023	0.000108714	0.000124302	0.000100433	0.000184433
k__Bacteria|p__Actinobacteria|c__Acidimicrobiia|o__Acidimicrobiales|f__C111	0.000129638	0.00021388	0.000236835	0.000309687	5.88869e-05	0.000112736	0.000103477	0.00015115
k__Bacteria|p__Proteobacteria|c__Betaproteobacteria|o__Rhodocyclales|f__Rhodocyclaceae	0.000119319	0.000241499	0.000181499	0.000349312	5.43572e-05	0.000118903	0.000120216	0.000201424
k__Bacteria|p__Actinobacteria|c__Actinobacteria|o__Actinomycetales|f__Geodermatophilaceae	0.000118674	0.000198604	0.000152725	0.000238923	0.000135893	0.00020065	8.36945e-05	0.000160795
k__Bacteria|p__Proteobacteria|c__Alphaproteobacteria|o__Sphingomonadales|f__	0.000114159	0.000260782	0.000223554	0.000389888	5.66221e-05	0.000124344	7.76076e-05	0.000189435
k__Bacteria|p__Proteobacteria|c__Alphaproteobacteria|o__Rickettsiales|f__Rickettsiaceae	0.000111579	0.000413098	4.42682e-05	0.000147706	0.000133628	0.00025769	0.000143041	0.000585361
k__Bacteria|p__Bacteroidetes|c__VC2_1_Bac22|o__|f__	0.000108354	0.000236838	0.000159365	0.000252997	4.07679e-05	0.000156507	0.000118694	0.00026171
k__Bacteria|p__Firmicutes|c__Clostridia|o__Clostridiales|f__Clostridiaceae	0.000106419	0.000351927	1.32804e-05	4.50033e-05	0.000271786	0.000543724	5.9347e-05	0.000263515
k__Bacteria|p__Chloroflexi|c__Ellin6529|o__|f__	0.000106419	0.000166933	0.000170432	0.000212256	6.34167e-05	0.000103862	9.13031e-05	0.000155083
k__Bacteria|p__Verrucomicrobia|c__[Methylacidiphilae]|o__Methylacidiphilales|f__LD19	0.000106419	0.00036307	0.000252329	0.000622828	3.39732e-05	0.000101664	5.47818e-05	0.000145051
k__Bacteria|p__Actinobacteria|c__Actinobacteria|o__Actinomycetales|f__Bogoriellaceae	9.61e-05	0.000367163	5.31218e-05	0.000110053	0.000176661	0.000628023	7.15207e-05	0.000208404
k__Bacteria|p__Proteobacteria|c__Gammaproteobacteria|o__|f__	9.5455e-05	0.00069254	7.52559e-05	0.000130938	1.13244e-05	4.85059e-05	0.000165867	0.0010576
k__Bacteria|p__Bacteroidetes|c__[Saprospirae]|o__[Saprospirales]|f__Saprospiraceae	9.35202e-05	0.000183369	0.000141658	0.000215689	5.43572e-05	0.000113062	8.67379e-05	0.000192539
k__Bacteria|p__Proteobacteria|c__Epsilonproteobacteria|o__Campylobacterales|f__Campylobacteraceae	9.28752e-05	0.000238115	8.18961e-05	0.000284088	0.000165336	0.000272605	5.17384e-05	0.000158058
k__Bacteria|p__AD3|c__JG37-AG-4|o__|f__	9.15853e-05	0.000171742	0.00011067	0.000213774	0.000106449	0.000149996	6.84773e-05	0.000151949
k__Bacteria|p__Proteobacteria|c__Gammaproteobacteria|o__Legionellales|f__Legionellaceae	9.02953e-05	0.000176058	0.000115097	0.00017979	2.71786e-05	6.13214e-05	0.000115651	0.000213141
k__Bacteria|p__Proteobacteria|c__Betaproteobacteria|o__Burkholderiales|f__	8.83604e-05	0.000157178	0.000141658	0.000191876	4.07679e-05	0.000104617	8.36945e-05	0.000151142
k__Bacteria|p__Planctomycetes|c__Planctomycetia|o__Planctomycetales|f__Planctomycetaceae	8.64255e-05	0.000162398	0.000141658	0.00020413	7.47411e-05	0.000173746	5.63036e-05	0.000105271
k__Bacteria|p__Actinobacteria|c__Actinobacteria|o__Actinomycetales|f__Promicromonosporaceae	8.19108e-05	0.000187533	4.42682e-05	9.95284e-05	0.000169866	0.000300622	4.8695e-05	9.66139e-05
k__Bacteria|p__Cyanobacteria|c__Chloroplast|Other|Other	7.6751e-05	0.000321752	6.19754e-05	0.000190302	2.71786e-05	8.58695e-05	0.000120216	0.000461633
k__Bacteria|p__Proteobacteria|c__Deltaproteobacteria|o__Spirobacillales|f__	7.09463e-05	0.000123668	0.000101817	0.000169278	5.43572e-05	9.33704e-05	6.08687e-05	0.000100434
k__Bacteria|p__Actinobacteria|c__Actinobacteria|o__Actinomycetales|f__Thermomonosporaceae	6.90114e-05	0.000186348	0.000119524	0.000280903	2.26488e-05	9.22386e-05	6.54339e-05	0.00014103
k__Bacteria|p__Proteobacteria|c__Deltaproteobacteria|o__Myxococcales|f__Cystobacterineae	5.41772e-05	0.000296176	2.21341e-05	5.88988e-05	1.58542e-05	7.64201e-05	0.000101955	0.000445598
k__Bacteria|p__Firmicutes|c__Clostridia|o__Clostridiales|f__Peptococcaceae	5.15973e-05	0.000138101	3.76279e-05	0.000115455	4.75625e-05	0.000171831	6.39122e-05	0.000127771
Unassigned|Other|Other|Other|Other	0.00195296	0.00295674	0.00196329	0.00237749	0.00195006	0.00266887	0.0019478	0.00349404
	Total		CL		KL		CH
Genus	MeanRA	SD	MeanRA	SD	MeanRA	SD	MeanRA	SD
k__Bacteria|p__Bacteroidetes|c__Bacteroidia|o__Bacteroidales|f__S24-7|g__	0.089077	0.104145	0.0959623	0.106123	0.0412322	0.0491247	0.116489	0.119036
k__Bacteria|p__Firmicutes|c__Clostridia|o__Clostridiales|f__|g__	0.0651287	0.0749256	0.0684762	0.0694098	0.0365733	0.0366711	0.082013	0.0912552
k__Bacteria|p__Firmicutes|c__Bacilli|o__Bacillales|f__Staphylococcaceae|g__Staphylococcus	0.0547293	0.0760378	0.0180658	0.0258614	0.105568	0.0832522	0.0457778	0.0768417
k__Bacteria|p__Proteobacteria|c__Gammaproteobacteria|o__Pseudomonadales|f__Pseudomonadaceae|g__Pseudomonas	0.0497256	0.0478589	0.051205	0.0321461	0.0390783	0.0292006	0.0558623	0.0637384
k__Bacteria|p__Firmicutes|c__Bacilli|o__Lactobacillales|f__Lactobacillaceae|g__Lactobacillus	0.0442505	0.0634878	0.054078	0.0819383	0.0412933	0.0621349	0.039481	0.0484155
k__Bacteria|p__Proteobacteria|c__Gammaproteobacteria|o__Pseudomonadales|f__Moraxellaceae|g__Acinetobacter	0.0406245	0.0581072	0.0316207	0.0417019	0.0597046	0.0781983	0.0339952	0.0492524
k__Bacteria|p__Cyanobacteria|c__Chloroplast|o__Streptophyta|f__|g__	0.0375996	0.0426656	0.036685	0.0369173	0.0213103	0.0183946	0.0491728	0.0534848
k__Bacteria|p__Actinobacteria|c__Actinobacteria|o__Actinomycetales|f__Micrococcaceae|g__Arthrobacter	0.0294066	0.0441639	0.0152349	0.0304119	0.0616229	0.0592365	0.0175043	0.0260914
k__Bacteria|p__Proteobacteria|c__Gammaproteobacteria|o__Enterobacteriales|f__Enterobacteriaceae|g__	0.0283734	0.0452435	0.0136014	0.0168291	0.0584997	0.0708086	0.018288	0.0215097
k__Bacteria|p__Proteobacteria|c__Gammaproteobacteria|o__Pseudomonadales|f__Moraxellaceae|g__	0.0238644	0.0295525	0.0315344	0.030789	0.0313143	0.0388089	0.0135859	0.0155567
k__Bacteria|p__Proteobacteria|c__Betaproteobacteria|o__Burkholderiales|f__Comamonadaceae|g__	0.0238083	0.0310639	0.0192987	0.0240859	0.044172	0.0422431	0.0132268	0.0173474
k__Bacteria|p__Proteobacteria|c__Alphaproteobacteria|o__Sphingomonadales|f__Sphingomonadaceae|g__Sphingomonas	0.0215754	0.0220439	0.0203147	0.01766	0.034929	0.027707	0.0134702	0.0155813
k__Bacteria|p__Firmicutes|c__Clostridia|o__Clostridiales|f__Lachnospiraceae|g__	0.0189323	0.0236682	0.0192367	0.0209655	0.00754206	0.00700361	0.0263759	0.0292601
k__Bacteria|p__Bacteroidetes|c__Sphingobacteriia|o__Sphingobacteriales|f__Sphingobacteriaceae|g__Pedobacter	0.0158791	0.0154152	0.0210052	0.0155053	0.0112497	0.0129106	0.0154652	0.0160442
k__Bacteria|p__Bacteroidetes|c__Sphingobacteriia|o__Sphingobacteriales|f__Sphingobacteriaceae|g__	0.0145375	0.0146193	0.0209278	0.0170094	0.00758736	0.00648151	0.0148139	0.0148937
k__Bacteria|p__Firmicutes|c__Clostridia|o__Clostridiales|f__Ruminococcaceae|g__	0.0138648	0.0159641	0.0123774	0.0126294	0.00842989	0.00872945	0.0185391	0.0200805
k__Bacteria|p__Firmicutes|c__Clostridia|o__Clostridiales|f__Ruminococcaceae|g__Oscillospira	0.0137017	0.0159351	0.0120365	0.012681	0.0107559	0.0112426	0.0168256	0.0198191
k__Bacteria|p__Proteobacteria|c__Gammaproteobacteria|o__Xanthomonadales|f__Xanthomonadaceae|g__	0.0124401	0.00864703	0.0136678	0.00918981	0.0118589	0.00914594	0.0119866	0.00794523
k__Bacteria|p__Actinobacteria|c__Actinobacteria|o__Actinomycetales|f__Mycobacteriaceae|g__Mycobacterium	0.0107787	0.0108186	0.0126186	0.00955859	0.00788179	0.00618675	0.0114601	0.0134993
k__Bacteria|p__Firmicutes|c__Bacilli|o__Lactobacillales|f__Carnobacteriaceae|g__Carnobacterium	0.0102595	0.011225	0.0127692	0.013749	0.00969143	0.00923388	0.00891575	0.0103769
k__Bacteria|p__Proteobacteria|c__Gammaproteobacteria|o__Enterobacteriales|f__Enterobacteriaceae|g__Erwinia	0.0101182	0.0188698	0.00352153	0.0038601	0.0118431	0.0102776	0.0134946	0.0268922
k__Bacteria|p__Proteobacteria|c__Deltaproteobacteria|o__Desulfovibrionales|f__Desulfovibrionaceae|g__Desulfovibrio	0.00966418	0.0131697	0.00789965	0.00886293	0.00750356	0.0135145	0.012329	0.0150002
k__Bacteria|p__Actinobacteria|c__Actinobacteria|o__Actinomycetales|f__Nocardiaceae|g__Rhodococcus	0.00958614	0.00886708	0.0119723	0.00933095	0.0105815	0.0104141	0.00727686	0.00673823
k__Bacteria|p__Bacteroidetes|c__Flavobacteriia|o__Flavobacteriales|f__Flavobacteriaceae|g__Flavobacterium	0.00914498	0.0145908	0.0152836	0.0196812	0.00383898	0.00422039	0.00848966	0.0135888
k__Bacteria|p__Bacteroidetes|c__Flavobacteriia|o__Flavobacteriales|f__[Weeksellaceae]|g__Chryseobacterium	0.00871414	0.00834208	0.0113393	0.01031	0.00661119	0.00616788	0.00832228	0.00773244
k__Bacteria|p__Actinobacteria|c__Actinobacteria|o__Actinomycetales|f__Pseudonocardiaceae|g__Pseudonocardia	0.00852323	0.0109404	0.0117975	0.0131464	0.00485591	0.00567735	0.00873618	0.0113498
k__Bacteria|p__Proteobacteria|c__Betaproteobacteria|o__Burkholderiales|f__Oxalobacteraceae|g__Janthinobacterium	0.00729135	0.0123188	0.00826487	0.00764209	0.0052047	0.00400746	0.00802402	0.0175091
k__Bacteria|p__Actinobacteria|c__Actinobacteria|o__Actinomycetales|f__Micrococcaceae|g__Renibacterium	0.00718493	0.0118157	0.00652734	0.013885	0.0155937	0.0115007	0.00198736	0.00605271
k__Bacteria|p__Firmicutes|c__Bacilli|o__Lactobacillales|f__Aerococcaceae|g__Aerococcus	0.00686954	0.00739806	0.0068173	0.00863181	0.00833024	0.00484571	0.00592405	0.00783821
k__Bacteria|p__Proteobacteria|c__Betaproteobacteria|o__Burkholderiales|f__Oxalobacteraceae|g__	0.0068489	0.00577326	0.00738836	0.00480491	0.00671085	0.00598132	0.00657078	0.00628132
k__Bacteria|p__Firmicutes|c__Clostridia|o__Clostridiales|f__Christensenellaceae|g__Christensenella	0.00672894	0.0122224	0.00658268	0.00876923	0.00674029	0.0131963	0.00682186	0.0136777
k__Bacteria|p__Actinobacteria|c__Actinobacteria|o__Actinomycetales|f__Streptomycetaceae|g__Streptomyces	0.00623038	0.00761375	0.0075942	0.0059213	0.00226035	0.00211804	0.00796011	0.00979816
k__Bacteria|p__Firmicutes|c__Clostridia|o__Clostridiales|f__Christensenellaceae|g__	0.00560863	0.014252	0.00657382	0.0112002	0.00481061	0.0126038	0.00548123	0.0170585
k__Bacteria|p__Proteobacteria|c__Betaproteobacteria|o__Burkholderiales|f__Burkholderiaceae|g__Burkholderia	0.00559831	0.00688548	0.00639232	0.00835386	0.00434631	0.00663955	0.00589361	0.00585323
k__Bacteria|p__Actinobacteria|c__Actinobacteria|o__Actinomycetales|f__Brevibacteriaceae|g__Brevibacterium	0.00553962	0.00938604	0.00370303	0.0054829	0.0108805	0.0149597	0.00321387	0.003567
k__Bacteria|p__Actinobacteria|c__Actinobacteria|o__Actinomycetales|f__Corynebacteriaceae|g__Corynebacterium	0.00540288	0.0105613	0.00226874	0.00206655	0.0136459	0.0168137	0.00201932	0.00305329
k__Bacteria|p__Actinobacteria|c__Thermoleophilia|o__Solirubrobacterales|f__|g__	0.00538934	0.00633035	0.00791515	0.00728495	0.00265671	0.00252171	0.00548884	0.00673707
k__Bacteria|p__Actinobacteria|c__Actinobacteria|o__Actinomycetales|f__Nocardioidaceae|g__	0.00523777	0.00484327	0.00695674	0.0054477	0.00488309	0.00454224	0.00429429	0.0043343
k__Bacteria|p__Proteobacteria|c__Gammaproteobacteria|o__Pseudomonadales|f__Pseudomonadaceae|Other	0.0049914	0.00761298	0.00774471	0.0092233	0.00268389	0.00587313	0.00464885	0.00692006
k__Bacteria|p__Actinobacteria|c__Actinobacteria|o__Actinomycetales|f__Micrococcaceae|g__	0.00481339	0.00557672	0.00496467	0.0052683	0.00488762	0.00447031	0.0046595	0.00646043
k__Bacteria|p__Tenericutes|c__Mollicutes|o__Mycoplasmatales|f__Mycoplasmataceae|g__Mycoplasma	0.00478759	0.0115447	0.00418555	0.00781831	0.00303041	0.00819389	0.00638209	0.0150304
k__Bacteria|p__Proteobacteria|c__Alphaproteobacteria|o__Rickettsiales|f__mitochondria|Other	0.00472309	0.00516647	0.00484958	0.00371655	0.00270427	0.00223733	0.00599253	0.0068087
k__Bacteria|p__Firmicutes|c__Clostridia|o__Clostridiales|f__Lachnospiraceae|g__Coprococcus	0.00442254	0.00978225	0.00544941	0.0163796	0.00265897	0.0034051	0.00490145	0.00582218
k__Bacteria|p__Firmicutes|c__Bacilli|o__Bacillales|f__Bacillaceae|g__Bacillus	0.00439029	0.0110038	0.00240597	0.00401102	0.00693507	0.0169815	0.00404473	0.00881912
k__Bacteria|p__Firmicutes|c__Clostridia|o__Clostridiales|f__Ruminococcaceae|g__Ruminococcus	0.00432515	0.00451597	0.00451093	0.00501177	0.00299191	0.00269755	0.00509319	0.00497247
k__Bacteria|p__Actinobacteria|c__Actinobacteria|o__Actinomycetales|f__Dermabacteraceae|g__Brachybacterium	0.00424839	0.00541236	0.00447551	0.00633423	0.0056237	0.00519894	0.00316822	0.00467224
k__Bacteria|p__Actinobacteria|c__Actinobacteria|o__Actinomycetales|f__Microbacteriaceae|g__	0.00424581	0.0297875	0.00210274	0.00131257	0.0016126	0.00257777	0.00748837	0.0456989
k__Bacteria|p__Proteobacteria|c__Alphaproteobacteria|o__Rhizobiales|f__Rhizobiaceae|g__Rhizobium	0.00422647	0.0047576	0.00617541	0.00574181	0.00245513	0.00255094	0.00407668	0.00471537
k__Bacteria|p__Bacteroidetes|c__[Saprospirae]|o__[Saprospirales]|f__Chitinophagaceae|g__	0.00417874	0.00448794	0.00653619	0.00501602	0.00178246	0.0014468	0.00416799	0.00464617
k__Bacteria|p__Actinobacteria|c__Coriobacteriia|o__Coriobacteriales|f__Coriobacteriaceae|g__Adlercreutzia	0.00414198	0.00438335	0.00341086	0.00351336	0.00448673	0.00468511	0.00441298	0.00470738
k__Bacteria|p__Proteobacteria|c__Gammaproteobacteria|o__Pasteurellales|f__Pasteurellaceae|g__Pasteurella	0.00400653	0.00786256	0.00426081	0.00804967	0.00564409	0.0111231	0.00273148	0.00411761
k__Bacteria|p__Proteobacteria|c__Gammaproteobacteria|o__Enterobacteriales|f__Enterobacteriaceae|Other	0.0039085	0.00621584	0.00345956	0.0073896	0.00404508	0.00526761	0.00412538	0.00600177
k__Bacteria|p__Proteobacteria|c__Gammaproteobacteria|o__Alteromonadales|f__Alteromonadaceae|g__Cellvibrio	0.00389108	0.00957402	0.00575707	0.0124066	0.00380274	0.0111982	0.00266757	0.00506218
k__Bacteria|p__Firmicutes|c__Bacilli|o__Bacillales|f__Staphylococcaceae|g__Jeotgalicoccus	0.00382401	0.00484489	0.00444895	0.00495245	0.00301229	0.00243627	0.00393973	0.0058698
k__Bacteria|p__Actinobacteria|c__Actinobacteria|o__Actinomycetales|f__Nocardioidaceae|g__Aeromicrobium	0.00371823	0.00330392	0.00484515	0.00360145	0.00341091	0.00294866	0.00314996	0.00317198
k__Bacteria|p__TM7|c__TM7-1|o__|f__|g__	0.00356215	0.00414391	0.00545605	0.00522613	0.00210408	0.00202144	0.00323974	0.00393165
k__Bacteria|p__Proteobacteria|c__Alphaproteobacteria|o__Caulobacterales|f__Caulobacteraceae|g__	0.00317517	0.0055719	0.00499345	0.00936225	0.00231924	0.00299884	0.00250018	0.00219684
k__Bacteria|p__Proteobacteria|c__Alphaproteobacteria|o__Rhizobiales|f__Methylobacteriaceae|g__Methylobacterium	0.00307391	0.00364163	0.0031364	0.00373591	0.00303041	0.00312879	0.00306017	0.00393933
k__Bacteria|p__Bacteroidetes|c__Sphingobacteriia|o__Sphingobacteriales|f__Sphingobacteriaceae|g__Sphingobacterium	0.00306617	0.00454118	0.0024104	0.00315441	0.00320481	0.00617515	0.00342387	0.00405516
k__Bacteria|p__Firmicutes|c__Bacilli|o__Lactobacillales|f__Streptococcaceae|g__Streptococcus	0.00302102	0.00596542	0.00147413	0.00192428	0.00392278	0.0059765	0.00347865	0.00748001
k__Bacteria|p__TM7|c__TM7-3|o__CW040|f__F16|g__	0.00293847	0.00331085	0.00399741	0.00435364	0.00210181	0.00222958	0.00277257	0.00292566
k__Bacteria|p__Actinobacteria|c__Actinobacteria|o__Actinomycetales|f__Frankiaceae|g__	0.00262243	0.0031676	0.00406603	0.00405426	0.00122304	0.00113043	0.00257018	0.003004
k__Bacteria|p__Firmicutes|c__Bacilli|o__Lactobacillales|f__Carnobacteriaceae|g__	0.0025818	0.00440583	0.00197215	0.00398949	0.00355587	0.00353423	0.00234649	0.00510525
k__Bacteria|p__Actinobacteria|c__Thermoleophilia|o__Solirubrobacterales|f__Patulibacteraceae|g__Patulibacter	0.00244442	0.00387649	0.00235285	0.00300565	0.00444823	0.00581604	0.00116107	0.0016256
k__Bacteria|p__Proteobacteria|c__Deltaproteobacteria|o__Myxococcales|f__|g__	0.00243346	0.00307378	0.003236	0.00375871	0.00118453	0.0013603	0.00272083	0.00316555
k__Bacteria|p__Proteobacteria|c__Betaproteobacteria|o__Burkholderiales|f__Oxalobacteraceae|g__Ralstonia	0.00242765	0.0042731	0.00161579	0.00394451	0.00595891	0.00474897	0.000613252	0.00234608
k__Bacteria|p__Actinobacteria|c__Thermoleophilia|o__Solirubrobacterales|f__Patulibacteraceae|g__	0.0023838	0.0025502	0.0036322	0.00350689	0.00166016	0.00156964	0.00201171	0.00196505
k__Bacteria|p__Proteobacteria|c__Betaproteobacteria|o__Neisseriales|f__Neisseriaceae|g__	0.00233349	0.00562206	0.00144978	0.00207248	0.00255252	0.00517362	0.00279387	0.00732712
k__Bacteria|p__Actinobacteria|c__Actinobacteria|o__Actinomycetales|f__Streptomycetaceae|g__	0.00224964	0.00218454	0.00275569	0.00166162	0.00114603	0.00117693	0.00264322	0.0027179
k__Bacteria|p__Proteobacteria|c__Alphaproteobacteria|o__Rhizobiales|f__Hyphomicrobiaceae|g__Devosia	0.00224771	0.00233046	0.00328691	0.00321206	0.00188212	0.00169988	0.00177889	0.00170117
k__Bacteria|p__Proteobacteria|c__Gammaproteobacteria|o__Legionellales|f__Coxiellaceae|g__Rickettsiella	0.00224513	0.006916	0.00263396	0.00673972	0.00029217	0.000866924	0.00328995	0.00886347
k__Bacteria|p__Bacteroidetes|c__Cytophagia|o__Cytophagales|f__Cytophagaceae|g__Hymenobacter	0.00217096	0.00454059	0.00202748	0.00215062	0.00103279	0.000857532	0.00303431	0.00661704
k__Bacteria|p__Proteobacteria|c__Alphaproteobacteria|o__Rhizobiales|f__Rhizobiaceae|g__Agrobacterium	0.00206454	0.0025149	0.00199871	0.00221352	0.0020316	0.00224577	0.00213193	0.00288859
k__Bacteria|p__Proteobacteria|c__Alphaproteobacteria|o__Rhizobiales|f__Bradyrhizobiaceae|g__	0.00203938	0.00200832	0.0024259	0.00159196	0.00129325	0.00200587	0.00227497	0.00215647
k__Bacteria|p__Acidobacteria|c__Acidobacteriia|o__Acidobacteriales|f__Acidobacteriaceae|g__	0.00197553	0.00273972	0.00207175	0.00191955	0.000810828	0.000834193	0.00269192	0.00366593
k__Bacteria|p__Proteobacteria|c__Gammaproteobacteria|o__Xanthomonadales|f__Xanthomonadaceae|g__Luteibacter	0.00178785	0.00266218	0.00185041	0.00132089	0.00170319	0.00379615	0.00180171	0.00246343
k__Bacteria|p__Proteobacteria|c__Betaproteobacteria|o__Burkholderiales|f__Oxalobacteraceae|Other	0.0017872	0.00299938	0.00204076	0.00315376	0.000887834	0.00136531	0.00221714	0.00355015
k__Bacteria|p__Firmicutes|c__Bacilli|o__Lactobacillales|f__Aerococcaceae|g__	0.00177108	0.00310724	0.0020297	0.00410706	0.00246419	0.00222272	0.00112759	0.00271773
k__Bacteria|p__Actinobacteria|c__Actinobacteria|o__Actinomycetales|f__Microbacteriaceae|Other	0.00176205	0.00150882	0.00182163	0.00137033	0.00181644	0.00110264	0.00168454	0.00182139
k__Bacteria|p__Proteobacteria|c__Alphaproteobacteria|o__Caulobacterales|f__Caulobacteraceae|g__Mycoplana	0.0017356	0.00181048	0.00261182	0.0025579	0.00141782	0.00147137	0.00134672	0.00106608
k__Bacteria|p__Proteobacteria|c__Gammaproteobacteria|o__Pasteurellales|f__Pasteurellaceae|g__Mannheimia	0.00167885	0.00470067	0.00118639	0.00201079	0.0015605	0.0052433	0.00209693	0.00558264
k__Bacteria|p__Actinobacteria|c__Actinobacteria|o__Actinomycetales|f__Microbacteriaceae|g__Microbacterium	0.00165563	0.00148991	0.0017663	0.00155776	0.00173943	0.00164339	0.00152324	0.00134067
k__Bacteria|p__Proteobacteria|c__Gammaproteobacteria|o__Xanthomonadales|f__Xanthomonadaceae|g__Luteimonas	0.0016524	0.00379747	0.00142765	0.00224847	0.00272239	0.00643627	0.00108803	0.00145848
k__Bacteria|p__Proteobacteria|c__Gammaproteobacteria|o__Xanthomonadales|f__Xanthomonadaceae|g__Rhodanobacter	0.00164724	0.00195586	0.00214922	0.00223838	0.00187759	0.00220095	0.00114738	0.00141168
k__Bacteria|p__Firmicutes|c__Clostridia|o__Clostridiales|f__Lachnospiraceae|Other	0.00162725	0.00354932	0.00199871	0.0041874	0.000849331	0.00119624	0.00189454	0.00406086
k__Bacteria|p__Proteobacteria|c__Betaproteobacteria|o__Burkholderiales|f__Comamonadaceae|Other	0.00162532	0.00139605	0.00169104	0.00124757	0.00171678	0.00134109	0.00151867	0.00153583
k__Bacteria|p__Actinobacteria|c__Actinobacteria|o__Actinomycetales|f__Dermacoccaceae|g__Dermacoccus	0.00157114	0.0019782	0.0023108	0.00241417	0.00119359	0.0015744	0.00131629	0.00177241
k__Bacteria|p__Actinobacteria|c__Actinobacteria|o__Actinomycetales|f__Micrococcaceae|Other	0.00149052	0.00242952	0.00151176	0.00157702	0.00101467	0.00108433	0.00179563	0.00336497
k__Bacteria|p__Proteobacteria|c__Gammaproteobacteria|o__Oceanospirillales|f__Halomonadaceae|g__Halomonas	0.00146407	0.00124621	0.00152725	0.00129778	0.00161033	0.00112564	0.00132237	0.0012906
k__Bacteria|p__Bacteroidetes|c__Flavobacteriia|o__Flavobacteriales|f__Flavobacteriaceae|g__Capnocytophaga	0.00143312	0.00455066	0.0019478	0.00553676	0.00160807	0.00433407	0.000961726	0.00392783
k__Bacteria|p__Bacteroidetes|c__Bacteroidia|o__Bacteroidales|f__Rikenellaceae|g__	0.00143247	0.00262916	0.00196108	0.00280307	0.000838007	0.00119186	0.00146846	0.0031162
k__Bacteria|p__Proteobacteria|c__Gammaproteobacteria|o__Xanthomonadales|f__Xanthomonadaceae|g__Dokdonella	0.00142151	0.0017318	0.00206954	0.0023528	0.00100787	0.00132309	0.0012539	0.00132544
k__Bacteria|p__Bacteroidetes|c__Bacteroidia|o__Bacteroidales|f__|g__	0.00139829	0.00247146	0.001255	0.00153359	0.00164657	0.00344862	0.00132998	0.00222444
k__Bacteria|p__Actinobacteria|c__Actinobacteria|o__Actinomycetales|f__Pseudonocardiaceae|g__Actinomycetospora	0.00139635	0.00189287	0.00194559	0.00247945	0.000763265	0.000878036	0.00144411	0.00182601
k__Bacteria|p__Proteobacteria|c__Alphaproteobacteria|o__Rhizobiales|f__Methylocystaceae|g__	0.00138152	0.00172236	0.00156709	0.00133167	0.00066814	0.000590331	0.00173324	0.00226348
k__Bacteria|p__Verrucomicrobia|c__Verrucomicrobiae|o__Verrucomicrobiales|f__Verrucomicrobiaceae|g__Luteolibacter	0.00137636	0.00149023	0.00179507	0.00148539	0.00119133	0.00140792	0.00121281	0.00151234
k__Bacteria|p__Firmicutes|c__Erysipelotrichi|o__Erysipelotrichales|f__Erysipelotrichaceae|g__Allobaculum	0.00135443	0.00403356	0.000332011	0.000569164	0.00104638	0.00107215	0.00226432	0.00600949
k__Bacteria|p__Firmicutes|c__Bacilli|o__Lactobacillales|f__Aerococcaceae|g__Facklamia	0.00135378	0.00211276	0.0007924	0.00116973	0.00289226	0.00310417	0.000706077	0.00100419
k__Bacteria|p__Bacteroidetes|c__Cytophagia|o__Cytophagales|f__Cytophagaceae|g__Dyadobacter	0.00134605	0.00142083	0.0015184	0.00117439	0.001445	0.0016518	0.00116107	0.00140857
k__Bacteria|p__Proteobacteria|c__Alphaproteobacteria|o__Sphingomonadales|f__Sphingomonadaceae|g__Sphingobium	0.00125833	0.00280401	0.00127714	0.00181645	0.00111659	0.00163495	0.00134063	0.00382952
k__Bacteria|p__Cyanobacteria|c__Chloroplast|o__Chlorophyta|f__|g__	0.00125704	0.0018525	0.00179507	0.0019108	0.000416738	0.000436745	0.00145172	0.00219751
k__Bacteria|p__Actinobacteria|c__Actinobacteria|o__Actinomycetales|f__Sporichthyaceae|g__	0.00121383	0.0015641	0.00174859	0.00201065	0.000917277	0.00103837	0.00104542	0.00143462
k__Bacteria|p__Firmicutes|c__Clostridia|o__Clostridiales|Other|Other	0.00118674	0.00443542	0.00101374	0.00209788	0.00115509	0.00371383	0.00132694	0.00588216
k__Bacteria|p__Firmicutes|c__Clostridia|o__Clostridiales|f__Lachnospiraceae|g__Roseburia	0.00117835	0.00494014	0.00263617	0.00890197	0.000332938	0.00070429	0.00074412	0.00123487
k__Bacteria|p__Actinobacteria|c__Actinobacteria|o__Actinomycetales|f__Microbacteriaceae|g__Salinibacterium	0.001159	0.000914412	0.00148741	0.000974208	0.00107355	0.00072957	0.000990638	0.000937599
k__Bacteria|p__Proteobacteria|c__Alphaproteobacteria|o__Rhizobiales|f__Bradyrhizobiaceae|g__Bosea	0.00115385	0.00110732	0.00158259	0.00125111	0.000659081	0.000575318	0.00119151	0.00115478
k__Bacteria|p__Actinobacteria|c__Actinobacteria|o__Actinomycetales|f__Actinospicaceae|g__	0.00111966	0.00226807	0.00112884	0.00193397	0.000496009	0.000751925	0.00153237	0.00297987
k__Bacteria|p__Proteobacteria|c__Gammaproteobacteria|o__Xanthomonadales|f__Sinobacteraceae|g__Nevskia	0.00107967	0.00168598	0.00105801	0.00111825	0.000187985	0.000292475	0.00169367	0.00222067
k__Bacteria|p__Proteobacteria|c__Alphaproteobacteria|o__Rhodospirillales|f__Acetobacteraceae|g__	0.00106613	0.0013332	0.00122623	0.00120754	0.000514128	0.000552691	0.00132694	0.00165472
k__Bacteria|p__Actinobacteria|c__Actinobacteria|o__Actinomycetales|f__Actinosynnemataceae|g__	0.00105646	0.00147946	0.00133026	0.00169245	0.000366911	0.000453244	0.0013315	0.0016327
k__Bacteria|p__Actinobacteria|c__Actinobacteria|o__Actinomycetales|f__Microbacteriaceae|g__Leucobacter	0.00104614	0.00174142	0.00101817	0.001646	0.0011868	0.00163742	0.000970856	0.00188782
k__Bacteria|p__Actinobacteria|c__Actinobacteria|o__Actinomycetales|f__|g__	0.0010184	0.00173204	0.00104252	0.00119639	0.000400884	0.00040279	0.00141672	0.00237398
k__Bacteria|p__Proteobacteria|c__Alphaproteobacteria|o__Sphingomonadales|f__Sphingomonadaceae|g__	0.00100744	0.00126312	0.00125279	0.00126817	0.000484685	0.000537849	0.00118998	0.00149859
k__Bacteria|p__Proteobacteria|c__Gammaproteobacteria|o__Xanthomonadales|f__Sinobacteraceae|g__	0.000991314	0.00105079	0.00124394	0.0011332	0.000586605	0.000663767	0.00108955	0.00113693
k__Bacteria|p__Spirochaetes|c__Spirochaetes|o__Spirochaetales|f__Spirochaetaceae|g__Treponema	0.000987444	0.00165406	0.000925205	0.00156973	0.000792709	0.00120175	0.00116107	0.00195199
k__Bacteria|p__Actinobacteria|c__Actinobacteria|o__Actinomycetales|f__Pseudonocardiaceae|g__Amycolatopsis	0.000980349	0.00129005	0.00139002	0.00167324	0.000396354	0.000376228	0.00109107	0.00126282
k__Bacteria|p__Actinobacteria|c__Acidimicrobiia|o__Acidimicrobiales|f__|g__	0.000937781	0.0011712	0.00117311	0.00137441	0.000738352	0.000725144	0.000909987	0.00124879
k__Bacteria|p__Bacteroidetes|c__Sphingobacteriia|o__Sphingobacteriales|f__|g__	0.000921657	0.00113846	0.00156045	0.001352	0.000371441	0.000511934	0.000852162	0.00108032
k__Bacteria|p__Actinobacteria|c__Actinobacteria|o__Actinomycetales|f__Sporichthyaceae|g__Sporichthya	0.000910693	0.0011318	0.00134133	0.00147383	0.000507334	0.000619807	0.00088564	0.00103443
k__Bacteria|p__Actinobacteria|c__Actinobacteria|o__Actinomycetales|f__Nocardioidaceae|g__Nocardioides	0.000909403	0.000818608	0.00121959	0.00100719	0.000763265	0.000630418	0.000794337	0.000736857
k__Bacteria|p__Actinobacteria|c__Actinobacteria|o__Actinomycetales|f__Yaniellaceae|g__Yaniella	0.00087522	0.0018902	0.000582126	0.000984148	0.00155824	0.0016038	0.000617817	0.00238437
k__Bacteria|p__Proteobacteria|c__Alphaproteobacteria|o__Caulobacterales|f__Caulobacteraceae|g__Brevundimonas	0.00086748	0.00198807	0.000807894	0.00126939	0.00130457	0.00314685	0.000614774	0.00122931
k__Bacteria|p__Firmicutes|c__Clostridia|o__Clostridiales|f__Lachnospiraceae|g__[Ruminococcus]	0.000865545	0.000993539	0.000810107	0.00115954	0.000702114	0.000995584	0.00101346	0.000853927
k__Bacteria|p__Bacteroidetes|c__Flavobacteriia|o__Flavobacteriales|f__Flavobacteriaceae|Other	0.00086361	0.00201845	0.00113991	0.00172851	0.000142688	0.000408987	0.00115803	0.00265583
k__Bacteria|p__Actinobacteria|c__Actinobacteria|o__Actinomycetales|f__Nocardiaceae|g__Nocardia	0.000851356	0.00134753	0.00113769	0.00120543	0.000319348	0.000421484	0.00101194	0.00171364
k__Bacteria|p__Proteobacteria|c__Gammaproteobacteria|o__Xanthomonadales|f__Xanthomonadaceae|Other	0.000845551	0.00162943	0.000796827	0.000828054	0.00101693	0.00112482	0.000763902	0.00223194
k__Bacteria|p__Verrucomicrobia|c__Verrucomicrobiae|o__Verrucomicrobiales|f__Verrucomicrobiaceae|g__	0.000831362	0.00092089	0.00101817	0.000952477	0.000688524	0.00111253	0.000798902	0.000731723
k__Bacteria|p__Actinobacteria|c__Actinobacteria|o__Actinomycetales|f__Frankiaceae|Other	0.000815238	0.000938428	0.00111556	0.00104902	0.000396354	0.000458475	0.000890205	0.00100851
k__Bacteria|p__Proteobacteria|c__Alphaproteobacteria|o__Caulobacterales|f__Caulobacteraceae|g__Caulobacter	0.000813303	0.0014609	0.00117089	0.0016127	0.000391825	0.000433195	0.00085064	0.00172316
k__Bacteria|p__Proteobacteria|c__Betaproteobacteria|o__Neisseriales|f__Neisseriaceae|g__Kingella	0.000797179	0.00218762	0.000949552	0.00278939	0.00146764	0.00272272	0.000241953	0.000711022
k__Bacteria|p__Proteobacteria|c__Betaproteobacteria|o__Burkholderiales|f__Comamonadaceae|g__Limnohabitans	0.00077525	0.00220313	0.000455962	0.00059101	0.00087198	0.000932184	0.00092977	0.00326146
k__Bacteria|p__Actinobacteria|c__Actinobacteria|o__Actinomycetales|f__Streptomycetaceae|g__Streptacidiphilus	0.0007688	0.00201912	0.000464816	0.000539538	0.00113471	0.00270045	0.000731946	0.00211877
k__Bacteria|p__Acidobacteria|c__[Chloracidobacteria]|o__RB41|f__Ellin6075|g__	0.000764285	0.000937021	0.000958406	0.00100663	0.000588869	0.000699697	0.000748685	0.00101238
k__Bacteria|p__Verrucomicrobia|c__Verrucomicrobiae|o__Verrucomicrobiales|f__Verrucomicrobiaceae|g__Prosthecobacter	0.000747516	0.000730927	0.000967259	0.000816553	0.000772325	0.000740601	0.000579775	0.000623341
k__Bacteria|p__Firmicutes|c__Clostridia|o__Clostridiales|f__Lachnospiraceae|g__Dorea	0.000746226	0.0010213	0.000553352	0.000600636	0.000686259	0.00108448	0.000919118	0.00118084
k__Bacteria|p__Actinobacteria|c__Acidimicrobiia|o__Acidimicrobiales|f__Iamiaceae|g__Iamia	0.000743001	0.00121643	0.00121073	0.0016013	0.000335203	0.00043466	0.000695425	0.00117406
k__Bacteria|p__Proteobacteria|c__Betaproteobacteria|o__Burkholderiales|f__Comamonadaceae|g__Lampropedia	0.000741712	0.00656704	4.42682e-06	2.93642e-05	0.000323878	0.00145802	0.00152933	0.0100067
k__Bacteria|p__Proteobacteria|c__Deltaproteobacteria|o__Myxococcales|f__Polyangiaceae|Other	0.000737842	0.00101013	0.00147634	0.00142174	0.000330673	0.000420848	0.000503689	0.000618036
k__Bacteria|p__Bacteroidetes|c__Flavobacteriia|o__Flavobacteriales|f__Cryomorphaceae|g__Fluviicola	0.000730747	0.00124618	0.00102259	0.0015283	0.000398619	0.000495142	0.00075325	0.00134335
k__Bacteria|p__Actinobacteria|c__Actinobacteria|o__Actinomycetales|f__Microbacteriaceae|g__Cryocola	0.000730102	0.000772098	0.000843308	0.000795909	0.000939926	0.00073647	0.000511297	0.00073333
k__Bacteria|p__Proteobacteria|c__Alphaproteobacteria|o__Rhizobiales|f__Rhizobiaceae|g__	0.000726877	0.00170859	0.00122844	0.00281208	0.000351057	0.000551388	0.000634556	0.00103432
k__Bacteria|p__Proteobacteria|c__Alphaproteobacteria|o__Sphingomonadales|f__Sphingomonadaceae|Other	0.000717848	0.00130897	0.000803467	0.00157137	0.000539042	0.00109182	0.00077912	0.0012525
k__Bacteria|p__Actinobacteria|c__Actinobacteria|o__Actinomycetales|f__Actinomycetaceae|g__Arcanobacterium	0.000708818	0.000844258	0.000821174	0.000782058	0.000697584	0.000841258	0.000639122	0.000891053
k__Bacteria|p__Proteobacteria|c__Gammaproteobacteria|o__Pseudomonadales|f__Pseudomonadaceae|g__	0.000682375	0.000968789	0.000732638	0.000842634	0.000928602	0.00148862	0.000482385	0.000434652
k__Bacteria|p__Proteobacteria|c__Betaproteobacteria|o__Burkholderiales|f__Comamonadaceae|g__Delftia	0.00067657	0.00199494	0.00115097	0.00353176	0.000335203	0.000372552	0.000579775	0.000789567
k__Bacteria|p__Bacteroidetes|c__Cytophagia|o__Cytophagales|f__Cytophagaceae|g__Spirosoma	0.00067528	0.00357566	0.000429401	0.000615704	0.000373706	0.000348517	0.00104694	0.00546415
k__Bacteria|p__Proteobacteria|c__Betaproteobacteria|o__Neisseriales|f__Neisseriaceae|Other	0.00067528	0.00248876	0.000378493	0.00070861	0.000550366	0.00112031	0.000963247	0.00366218
k__Bacteria|p__Verrucomicrobia|c__[Spartobacteria]|o__[Chthoniobacterales]|f__[Chthoniobacteraceae]|g__Chthoniobacter	0.000674635	0.000782286	0.000925205	0.000869942	0.000382765	0.000515512	0.000698469	0.000812891
k__Bacteria|p__Actinobacteria|c__Actinobacteria|o__Actinomycetales|Other|Other	0.000672055	0.000749228	0.00102702	0.000821685	0.000344262	0.000346189	0.000648252	0.000796173
k__Bacteria|p__WPS-2|c__|o__|f__|g__	0.000660446	0.000762043	0.000675089	0.000693565	0.000557161	0.000667782	0.000719773	0.000863726
k__Bacteria|p__Proteobacteria|c__Alphaproteobacteria|o__Rhizobiales|f__|g__	0.000657221	0.00082264	0.000655169	0.000688447	0.00108714	0.00113175	0.000369777	0.000473049
k__Bacteria|p__Actinobacteria|c__Actinobacteria|o__Actinomycetales|f__Williamsiaceae|g__Williamsia	0.000653996	0.00134292	0.000427188	0.000485914	0.00140196	0.00226933	0.000307387	0.000399564
k__Bacteria|p__Proteobacteria|c__Gammaproteobacteria|o__Xanthomonadales|f__Xanthomonadaceae|g__Stenotrophomonas	0.000644967	0.00113044	0.000690583	0.00105997	0.000566221	0.000546085	0.000666512	0.00143901
k__Bacteria|p__Bacteroidetes|c__Flavobacteriia|o__Flavobacteriales|f__Flavobacteriaceae|g__	0.000634002	0.00174604	0.00068837	0.00106072	0.00087198	0.00302208	0.000436733	0.000567344
k__Bacteria|p__Firmicutes|c__Clostridia|o__Clostridiales|f__Dehalobacteriaceae|g__Dehalobacterium	0.000614008	0.000784618	0.000602047	0.000683272	0.00048695	0.000767732	0.000707599	0.000856835
k__Bacteria|p__Actinobacteria|c__Actinobacteria|o__Actinomycetales|f__Dietziaceae|g__Dietzia	0.000606914	0.000853886	0.000411694	0.000522085	0.00111206	0.00117988	0.000401734	0.000615092
k__Bacteria|p__Proteobacteria|c__Alphaproteobacteria|o__Sphingomonadales|f__Sphingomonadaceae|g__Novosphingobium	0.000606269	0.000850824	0.000670663	0.000684222	0.000638697	0.00102371	0.00054021	0.000835067
k__Bacteria|p__Proteobacteria|c__Epsilonproteobacteria|o__Campylobacterales|f__Helicobacteraceae|g__Flexispira	0.000590789	0.000822598	0.000652955	0.00106863	0.000371441	0.000476285	0.000695425	0.000796107
k__Bacteria|p__Actinobacteria|c__Thermoleophilia|o__Solirubrobacterales|f__Conexibacteraceae|g__	0.00057531	0.000620586	0.00078576	0.000678778	0.000339732	0.000420972	0.000588905	0.000644479
k__Bacteria|p__Actinobacteria|c__Coriobacteriia|o__Coriobacteriales|f__Coriobacteriaceae|g__	0.000561121	0.000733358	0.000424974	0.000542485	0.000468831	0.000547325	0.000716729	0.000914647
k__Bacteria|p__Proteobacteria|c__Betaproteobacteria|o__Burkholderiales|f__Alcaligenaceae|g__	0.000550801	0.000746717	0.000537858	0.00089887	0.000722498	0.00075684	0.000444342	0.000602074
k__Bacteria|p__Proteobacteria|c__Gammaproteobacteria|o__Pseudomonadales|f__Moraxellaceae|g__Perlucidibaca	0.000539837	0.00101096	0.000869869	0.00121738	0.000208369	0.000354716	0.000535645	0.00108947
k__Bacteria|p__Actinobacteria|c__Actinobacteria|o__Actinomycetales|f__Nocardioidaceae|g__Kribbella	0.000539837	0.000770447	0.000661809	0.000855388	0.000187985	0.000273317	0.000692382	0.000863464
k__Bacteria|p__Proteobacteria|c__Gammaproteobacteria|o__Pseudomonadales|f__Moraxellaceae|g__Alkanindiges	0.000539192	0.000790222	0.000741492	0.00105567	0.000421268	0.000560963	0.000479341	0.000688936
k__Bacteria|p__Proteobacteria|c__Alphaproteobacteria|o__Rhizobiales|f__Phyllobacteriaceae|g__Aminobacter	0.000523713	0.000681056	0.000905284	0.000917352	0.00019931	0.000204898	0.000479341	0.000571392
k__Bacteria|p__Firmicutes|c__Bacilli|o__Lactobacillales|f__Carnobacteriaceae|g__Desemzia	0.000520488	0.000966276	0.000548925	0.000627686	0.000552631	0.000866591	0.000479341	0.00120437
k__Bacteria|p__Proteobacteria|c__Gammaproteobacteria|o__Alteromonadales|f__Shewanellaceae|g__Shewanella	0.000519843	0.000520818	0.000557779	0.000603051	0.000452977	0.000421247	0.000538688	0.000524308
k__Bacteria|p__Bacteroidetes|c__[Saprospirae]|o__[Saprospirales]|f__Chitinophagaceae|g__Chitinophaga	0.000515973	0.000914138	0.000621968	0.00110588	0.000231018	0.000458292	0.000634556	0.000968162
k__Bacteria|p__Actinobacteria|c__Actinobacteria|o__Actinomycetales|f__Pseudonocardiaceae|g__	0.000512748	0.000702532	0.000418334	0.000563031	0.000727027	0.000846188	0.00043369	0.000661426
k__Bacteria|p__TM7|c__TM7-3|o__|f__|g__	0.000511458	0.000755319	0.000920778	0.00104354	0.00038503	0.000517942	0.000314996	0.000518758
k__Bacteria|p__Firmicutes|c__Bacilli|o__Bacillales|f__Planococcaceae|Other	0.000508234	0.000975514	0.000157152	0.000231246	0.00113471	0.0015375	0.000328691	0.000516361
k__Bacteria|p__Firmicutes|c__Clostridia|o__Clostridiales|f__[Mogibacteriaceae]|g__	0.000508234	0.000631048	0.000376279	0.000545121	0.000464301	0.000662864	0.00062847	0.000651334
k__Bacteria|p__Actinobacteria|c__Actinobacteria|o__Actinomycetales|f__Actinosynnemataceae|Other	0.000507589	0.00100052	0.000593193	0.000703801	0.000233283	0.0003493	0.000633035	0.00137533
k__Bacteria|p__Proteobacteria|c__Alphaproteobacteria|o__Caulobacterales|f__Caulobacteraceae|g__Phenylobacterium	0.000504364	0.000713817	0.000599834	0.000600331	0.000593399	0.00103436	0.000378908	0.000475568
k__Bacteria|p__Actinobacteria|c__Thermoleophilia|o__Solirubrobacterales|f__Solirubrobacteraceae|g__	0.000492754	0.000578273	0.00069501	0.000556336	0.000251402	0.000319655	0.000515862	0.000669289
k__Bacteria|p__Actinobacteria|c__Actinobacteria|o__Actinomycetales|f__Pseudonocardiaceae|g__Saccharopolyspora	0.000486305	0.00299696	2.65609e-05	6.07425e-05	0.00160127	0.00550003	5.32601e-05	0.000170839
k__Bacteria|p__Proteobacteria|c__Epsilonproteobacteria|o__Campylobacterales|f__Helicobacteraceae|g__	0.00047534	0.00216074	0.00040948	0.00164481	0.000122304	0.000450373	0.000757816	0.0029942
k__Bacteria|p__Firmicutes|c__Clostridia|o__Clostridiales|f__Lachnospiraceae|g__Anaerostipes	0.000465021	0.00237499	0.000152725	0.000398183	0.000226488	0.00081613	0.000839988	0.00355357
k__Bacteria|p__Proteobacteria|c__Alphaproteobacteria|o__Rhizobiales|Other|Other	0.000454701	0.000598212	0.000641888	0.000730407	0.000233283	0.000315321	0.000474776	0.00060273
k__Bacteria|p__Acidobacteria|c__Acidobacteriia|o__Acidobacteriales|f__Acidobacteriaceae|g__Terriglobus	0.000453411	0.000825543	0.000440468	0.000444806	0.000149482	0.000224258	0.000666512	0.00115966
k__Bacteria|p__Proteobacteria|c__Alphaproteobacteria|o__Ellin329|f__|g__	0.000445027	0.000492952	0.000551139	0.000464434	0.000258197	0.000308621	0.000497602	0.000577372
k__Bacteria|p__Proteobacteria|c__Alphaproteobacteria|o__Rhizobiales|f__Brucellaceae|Other	0.000428258	0.000727765	0.000595407	0.00115867	0.000332938	0.000358925	0.000377386	0.0004801
k__Bacteria|p__Proteobacteria|c__Deltaproteobacteria|o__Myxococcales|f__Haliangiaceae|g__	0.000414713	0.000650641	0.000524578	0.000683254	0.000142688	0.000211829	0.000521949	0.000767314
k__Bacteria|p__Actinobacteria|c__Actinobacteria|o__Actinomycetales|f__Sanguibacteraceae|g__Sanguibacter	0.000405684	0.000784009	0.000400627	0.000669228	0.000373706	0.000491074	0.000430646	0.000997845
k__Bacteria|p__Proteobacteria|c__Betaproteobacteria|o__Burkholderiales|f__Oxalobacteraceae|g__Oxalobacter	0.000401169	0.00068745	0.000387346	0.00060747	0.00018572	0.000335229	0.000555427	0.000861643
k__Bacteria|p__Proteobacteria|c__Alphaproteobacteria|o__Rhizobiales|f__Phyllobacteriaceae|g__Phyllobacterium	0.000397299	0.000551325	0.00058434	0.000634644	7.7006e-05	0.000181029	0.000483906	0.000569985
k__Bacteria|p__Actinobacteria|c__Thermoleophilia|o__Solirubrobacterales|f__Conexibacteraceae|g__Conexibacter	0.00039343	0.000875779	0.000677303	0.00140865	6.11518e-05	0.000112503	0.000421516	0.000575266
k__Bacteria|p__Firmicutes|c__Bacilli|o__Lactobacillales|f__Carnobacteriaceae|g__Trichococcus	0.00039085	0.000640604	0.000520151	0.000858827	0.00028311	0.000408139	0.000374343	0.000585426
k__Bacteria|p__Actinobacteria|c__Thermoleophilia|o__Solirubrobacterales|f__Conexibacteraceae|Other	0.000390205	0.000636397	0.000533431	0.000747768	7.92709e-05	0.000152151	0.000500645	0.00068884
k__Bacteria|p__Acidobacteria|c__Sva0725|o__Sva0725|f__|g__	0.000386335	0.000506105	0.000502444	0.000531332	0.00019025	0.000391268	0.000438255	0.000526037
k__Bacteria|p__Proteobacteria|c__Gammaproteobacteria|o__Enterobacteriales|f__Enterobacteriaceae|g__Citrobacter	0.000386335	0.00198546	0.000258969	0.00041316	0.000115509	0.000476285	0.00065586	0.00299715
k__Bacteria|p__Verrucomicrobia|c__[Spartobacteria]|o__[Chthoniobacterales]|f__[Chthoniobacteraceae]|g__	0.00038182	0.000479296	0.000513511	0.00049453	0.000210634	0.000305715	0.000406299	0.000533865
k__Bacteria|p__Actinobacteria|c__Actinobacteria|o__Actinomycetales|f__Nocardiaceae|g__	0.00037795	0.000780978	0.000365212	0.000527658	0.000221958	0.000370134	0.000491515	0.00106818
k__Bacteria|p__Verrucomicrobia|c__[Methylacidiphilae]|o__Methylacidiphilales|f__|g__	0.000377305	0.000626161	0.000407267	0.000517591	0.000174396	0.000246524	0.000493037	0.000817198
k__Bacteria|p__Actinobacteria|c__Actinobacteria|o__Actinomycetales|f__Nakamurellaceae|g__	0.00037666	0.000476671	0.000628608	0.000691354	0.000271786	0.000246524	0.000273909	0.000334174
k__Bacteria|p__Actinobacteria|c__Actinobacteria|o__Bifidobacteriales|f__Bifidobacteriaceae|Other	0.000364406	0.000901718	0.000356359	0.000671442	0.000382765	0.000848067	0.000357604	0.00107165
k__Bacteria|p__Actinobacteria|c__Actinobacteria|o__Actinomycetales|f__Microbacteriaceae|g__Agrococcus	0.000348282	0.000620493	0.000429401	0.000696713	0.000308024	0.000379535	0.000319561	0.000694847
k__Bacteria|p__Proteobacteria|c__Gammaproteobacteria|Other|Other|Other	0.000346347	0.00274362	0.000168219	0.000666635	0.000226488	0.00118532	0.00054934	0.00407538
k__Bacteria|p__Proteobacteria|c__Alphaproteobacteria|o__Rhizobiales|f__Beijerinckiaceae|g__	0.000346347	0.000484429	0.000345292	0.00048964	0.000407679	0.000439801	0.000305865	0.000511782
k__Bacteria|p__Proteobacteria|c__Gammaproteobacteria|o__Pasteurellales|f__Pasteurellaceae|g__Aggregatibacter	0.000339252	0.000792306	0.000185926	0.000283991	0.00057075	0.00120756	0.000289126	0.000641796
k__Bacteria|p__Proteobacteria|c__Gammaproteobacteria|o__Enterobacteriales|f__Enterobacteriaceae|g__Serratia	0.000331513	0.00105224	0.000183713	0.000412237	0.000534512	0.00142981	0.000296735	0.00105485
k__Bacteria|p__Cyanobacteria|c__4C0d-2|o__YS2|f__|g__	0.000320548	0.000451031	0.000265609	0.000421836	0.000278581	0.000449112	0.000386516	0.000469788
k__Bacteria|p__Actinobacteria|c__Actinobacteria|o__Actinomycetales|f__Microbacteriaceae|g__Mycetocola	0.000319903	0.000400505	0.000387346	0.000578836	0.000271786	0.000264211	0.000305865	0.000318957
k__Bacteria|p__Actinobacteria|c__Actinobacteria|o__Actinomycetales|f__Cellulomonadaceae|Other	0.000310229	0.00104454	0.000289956	0.00071211	0.00029217	0.000911371	0.0003363	0.00130258
k__Bacteria|p__Proteobacteria|c__Betaproteobacteria|o__Burkholderiales|f__Comamonadaceae|g__Comamonas	0.000299909	0.00109363	0.000170432	0.000472991	0.000459771	0.00164884	0.000281518	0.000923615
k__Bacteria|p__Bacteroidetes|c__Flavobacteriia|o__Flavobacteriales|f__[Weeksellaceae]|g__	0.000299909	0.000929077	0.00011067	0.000397736	0.000751941	0.00141998	0.000126303	0.000638671
k__Bacteria|p__Firmicutes|c__Bacilli|o__Bacillales|Other|Other	0.000299264	0.0004911	0.000115097	0.000230345	0.000475625	0.000490282	0.000307387	0.000576877
k__Bacteria|p__Actinobacteria|c__Actinobacteria|o__Actinomycetales|f__Nocardioidaceae|g__Friedmanniella	0.00029733	0.00037277	0.00040284	0.000495077	0.000192515	0.000213041	0.000295213	0.000343546
k__Bacteria|p__Tenericutes|c__Mollicutes|o__RF39|f__|g__	0.000296685	0.000374217	0.000329798	0.000377608	0.00019931	0.000238512	0.000339343	0.000434847
k__Bacteria|p__Verrucomicrobia|c__[Spartobacteria]|o__[Chthoniobacterales]|f__[Chthoniobacteraceae]|g__Candidatus Xiphinematobacter	0.00029475	0.000420464	0.000442682	0.000495016	0.000135893	0.000238688	0.000299778	0.000427976
k__Bacteria|p__Firmicutes|c__Bacilli|o__Bacillales|f__Planococcaceae|g__Solibacillus	0.000283785	0.000607049	0.000283316	0.000430354	0.000523188	0.000969256	0.000123259	0.000243702
k__Bacteria|p__Proteobacteria|c__Alphaproteobacteria|o__Rhodospirillales|f__Rhodospirillaceae|g__	0.00028314	0.000331956	0.000362999	0.000387495	0.000258197	0.000287403	0.000244997	0.000313782
k__Bacteria|p__Actinobacteria|c__Actinobacteria|o__Actinomycetales|f__Streptomycetaceae|Other	0.00028185	0.000386979	0.000307664	0.000281749	0.000174396	0.000228457	0.0003363	0.000506181
k__Bacteria|p__Proteobacteria|c__Deltaproteobacteria|o__Bdellovibrionales|f__Bacteriovoracaceae|g__	0.000277981	0.000414779	0.000343078	0.00038241	0.000280845	0.000370673	0.000231301	0.000461554
k__Bacteria|p__Proteobacteria|c__Betaproteobacteria|o__Burkholderiales|f__Alcaligenaceae|g__Pigmentiphaga	0.000271531	0.000477325	0.000294383	0.00034223	0.000122304	0.000213681	0.000356082	0.00063974
k__Bacteria|p__Proteobacteria|c__Deltaproteobacteria|o__Myxococcales|f__Nannocystaceae|g__Nannocystis	0.000269596	0.000416914	0.000489163	0.000558669	0.000131363	0.000313702	0.000211519	0.000291682
k__Bacteria|p__Firmicutes|c__Erysipelotrichi|o__Erysipelotrichales|f__Erysipelotrichaceae|g__	0.000265081	0.00165541	0.000420548	0.00256776	6.79465e-05	0.000242811	0.000290648	0.00139322
k__Bacteria|p__Proteobacteria|c__Alphaproteobacteria|o__Sphingomonadales|f__Sphingomonadaceae|g__Sphingopyxis	0.000264436	0.000680093	0.0003962	0.00109207	0.00028764	0.000562262	0.000158259	0.000229222
k__Bacteria|p__Verrucomicrobia|c__[Pedosphaerae]|o__[Pedosphaerales]|f__auto67_4W|g__	0.000255407	0.000410541	0.000314304	0.000539129	0.000106449	0.000200283	0.000314996	0.000393689
k__Bacteria|p__Proteobacteria|c__Gammaproteobacteria|o__Alteromonadales|f__Alteromonadaceae|g__	0.000252182	0.000877106	0	0	0.00087651	0.00147928	6.08687e-06	2.94224e-05
k__Bacteria|p__Proteobacteria|c__Alphaproteobacteria|o__Rhizobiales|f__Hyphomicrobiaceae|g__Rhodoplanes	0.000252182	0.000296098	0.000316517	0.000335484	0.000183455	0.000191517	0.000254127	0.000318366
k__Bacteria|p__Proteobacteria|c__Deltaproteobacteria|o__Desulfovibrionales|f__Desulfovibrionaceae|g__	0.000251537	0.000565461	0.000223554	0.000410287	0.000319348	0.000704961	0.000225214	0.000557407
k__Bacteria|p__Armatimonadetes|c__Armatimonadia|o__Armatimonadales|f__Armatimonadaceae|g__	0.000250247	0.000917708	0.000170432	0.000209116	7.92709e-05	0.00015066	0.000419994	0.00138078
k__Bacteria|p__Bacteroidetes|c__Flavobacteriia|o__Flavobacteriales|f__Flavobacteriaceae|g__Myroides	0.000249602	0.000593741	0.00029881	0.000589375	0.000106449	0.000280186	0.000311952	0.000728217
k__Bacteria|p__Actinobacteria|c__Actinobacteria|o__Actinomycetales|f__Micromonosporaceae|Other	0.000247667	0.000412077	0.000312091	0.000455629	0.000192515	0.000273394	0.000240431	0.000455799
k__Bacteria|p__Proteobacteria|c__Alphaproteobacteria|o__Rhodobacterales|f__Rhodobacteraceae|g__	0.000246377	0.000443141	0.000258969	0.000511879	0.000228753	0.000218685	0.000249562	0.000506462
k__Bacteria|p__Actinobacteria|c__Actinobacteria|o__Actinomycetales|f__Propionibacteriaceae|g__Propionibacterium	0.000244442	0.000533885	0.000323158	0.000725698	0.000108714	0.000139699	0.000281518	0.000536555
k__Bacteria|p__Proteobacteria|c__Alphaproteobacteria|o__Rhizobiales|f__Aurantimonadaceae|g__	0.000232188	0.000480263	0.000185926	0.000363077	0.00028764	0.000625391	0.000226736	0.000441397
k__Bacteria|p__Proteobacteria|c__Gammaproteobacteria|o__Pasteurellales|f__Pasteurellaceae|g__Haemophilus	0.000222513	0.000800288	0.000316517	0.00091	0.000228753	0.000744703	0.000153694	0.000760898
k__Bacteria|p__Proteobacteria|c__Gammaproteobacteria|o__Pasteurellales|f__Pasteurellaceae|Other	0.000217999	0.000474681	0.000210274	0.00048715	0.000319348	0.000662008	0.000155215	0.000266978
k__Bacteria|p__Proteobacteria|c__Alphaproteobacteria|o__Rhodospirillales|f__Rhodospirillaceae|g__Inquilinus	0.000212194	0.000977922	0.00049359	0.00173803	4.07679e-05	8.56245e-05	0.000133911	0.000358779
k__Bacteria|p__Firmicutes|c__Bacilli|o__Bacillales|f__Bacillaceae|Other	0.000210259	0.0008763	0.00011067	0.000301891	0.000489215	0.00156929	9.13031e-05	0.000223485
k__Bacteria|p__Proteobacteria|c__Alphaproteobacteria|o__|f__|g__	0.000209614	0.000284438	0.000296597	0.00031221	0.00010192	0.000198175	0.000222171	0.000294208
k__Bacteria|p__Proteobacteria|c__Alphaproteobacteria|o__Rickettsiales|f__|g__	0.000205099	0.000779375	0.000343078	0.00127665	0.000163072	0.000556111	0.000138476	0.000329606
k__Bacteria|p__Actinobacteria|c__Actinobacteria|o__Actinomycetales|f__Intrasporangiaceae|Other	0.000203809	0.00028435	0.000320944	0.000384762	0.000158542	0.000229901	0.000153694	0.000206635
k__Bacteria|p__Chloroflexi|c__Thermomicrobia|o__JG30-KF-CM45|f__|g__	0.000203164	0.000308577	0.00029217	0.000412122	0.000163072	0.000288061	0.000168911	0.000218283
k__Bacteria|p__Verrucomicrobia|c__[Spartobacteria]|o__[Chthoniobacterales]|f__[Chthoniobacteraceae]|g__DA101	0.000200585	0.000319707	0.000296597	0.000315722	7.24762e-05	0.000148907	0.000220649	0.000377486
k__Bacteria|p__Firmicutes|c__Bacilli|o__Bacillales|f__Paenibacillaceae|g__Paenibacillus	0.000195425	0.000349429	0.000101817	0.000166651	0.000355587	0.000543028	0.000152172	0.000222811
k__Bacteria|p__Proteobacteria|c__Betaproteobacteria|o__Methylophilales|f__Methylophilaceae|g__	0.000194135	0.000297849	0.000232408	0.000315905	0.000156277	0.000222022	0.000193258	0.000329006
k__Bacteria|p__Actinobacteria|c__Actinobacteria|o__Actinomycetales|f__Actinosynnemataceae|g__Kutzneria	0.000192845	0.000309912	0.000212487	0.000278069	5.43572e-05	0.000156608	0.000272388	0.000373854
k__Bacteria|p__Firmicutes|c__Bacilli|o__Bacillales|f__Planococcaceae|g__Sporosarcina	0.00018575	0.000267625	0.000219127	0.000313036	0.000226488	0.000286488	0.000135433	0.000210828
k__Bacteria|p__Firmicutes|c__Bacilli|o__Bacillales|f__[Exiguobacteraceae]|g__Exiguobacterium	0.00018446	0.000586085	0.000320944	0.000954126	0.000117774	0.000207749	0.000135433	0.000386307
k__Bacteria|p__Firmicutes|c__Bacilli|o__Lactobacillales|f__Leuconostocaceae|g__	0.000183171	0.000534839	7.96827e-05	0.000208215	3.62381e-05	0.000110477	0.000353039	0.000769299
k__Bacteria|p__Bacteroidetes|c__Cytophagia|o__Cytophagales|f__Cytophagaceae|g__Cytophaga	0.000174141	0.000246792	0.000250115	0.000294349	6.79465e-05	0.000107392	0.000193258	0.00025708
k__Bacteria|p__Proteobacteria|c__Betaproteobacteria|o__Burkholderiales|f__Comamonadaceae|g__Acidovorax	0.000167691	0.000322253	0.000141658	0.000256773	0.000151747	0.000357077	0.000196302	0.000340254
k__Bacteria|p__Firmicutes|c__Bacilli|o__Lactobacillales|f__Enterococcaceae|g__Enterococcus	0.000165756	0.000426563	9.29631e-05	0.000157113	0.00038503	0.00071344	6.84773e-05	0.000175833
k__Bacteria|p__Proteobacteria|c__Betaproteobacteria|o__Burkholderiales|f__Comamonadaceae|g__Hydrogenophaga	0.000159307	0.000568709	2.65609e-05	0.000161829	0.000527718	0.000966038	3.04344e-06	1.70791e-05
k__Bacteria|p__Actinobacteria|c__Actinobacteria|o__Actinomycetales|f__Nocardiaceae|Other	0.000158662	0.000303343	0.000239048	0.000396549	2.03839e-05	6.90555e-05	0.000196302	0.000299293
k__Bacteria|p__Proteobacteria|c__Gammaproteobacteria|o__Pasteurellales|f__Pasteurellaceae|g__	0.000156082	0.000440748	0.000161579	0.000350165	0.000140423	0.000623709	0.000162824	0.000345332
k__Bacteria|p__Actinobacteria|c__Actinobacteria|o__Actinomycetales|f__Actinomycetaceae|g__	0.000154147	0.000487775	0.000101817	0.000276224	0.000187985	0.000539905	0.000167389	0.000563209
k__Bacteria|p__Actinobacteria|c__Actinobacteria|o__Actinomycetales|f__Kineosporiaceae|g__	0.000152857	0.000293791	0.000185926	0.000208792	0.000140423	0.000423609	0.000138476	0.000234613
k__Bacteria|p__Firmicutes|c__Bacilli|o__Bacillales|f__Planococcaceae|g__	0.000151567	0.000401019	0.000146085	0.000445307	0.000167601	0.000216027	0.000144563	0.000464963
k__Bacteria|p__Tenericutes|c__Mollicutes|o__Anaeroplasmatales|f__Anaeroplasmataceae|g__Anaeroplasma	0.000150922	0.000494512	0.000216914	0.000839848	0.000113244	0.000198148	0.000130868	0.000264997
k__Bacteria|p__Actinobacteria|c__Actinobacteria|o__Actinomycetales|f__Nocardiopsaceae|g__Prauseria	0.000147697	0.000281333	0.000115097	0.000139754	0.000174396	0.000298712	0.000152172	0.000338204
k__Bacteria|p__Proteobacteria|c__Alphaproteobacteria|o__Rhizobiales|f__Xanthobacteraceae|g__Labrys	0.000146407	0.000234512	0.00020806	0.000291483	6.11518e-05	0.000151806	0.000161302	0.000223043
k__Bacteria|p__Proteobacteria|c__Alphaproteobacteria|o__Rhizobiales|f__Bartonellaceae|g__Bartonella	0.000145762	0.00108466	4.42682e-05	0.00011591	0.000319348	0.00198811	9.89117e-05	0.000356249
k__Bacteria|p__Planctomycetes|c__Planctomycetia|o__Gemmatales|f__Isosphaeraceae|g__	0.000144473	0.000194733	0.000190353	0.000212079	0.000120039	0.000171126	0.000129346	0.000194822
k__Bacteria|p__Proteobacteria|c__Gammaproteobacteria|o__Legionellales|f__Coxiellaceae|g__	0.000143183	0.000671054	9.07497e-05	0.000126716	1.81191e-05	4.38426e-05	0.000263257	0.00101622
k__Bacteria|p__Proteobacteria|Other|Other|Other|Other	0.000142538	0.00118767	1.1067e-05	4.31261e-05	1.13244e-05	6.08916e-05	0.000321082	0.00181618
k__Bacteria|p__Bacteroidetes|c__Bacteroidia|o__Bacteroidales|f__[Odoribacteraceae]|g__Odoribacter	0.000138668	0.000291831	9.73899e-05	0.000193644	0.00018572	0.000472265	0.000135433	0.000160561
k__Bacteria|p__Verrucomicrobia|c__Opitutae|o__Opitutales|f__Opitutaceae|g__Opitutus	0.000138668	0.000288563	0.000132804	0.000218368	7.47411e-05	0.000158806	0.00018565	0.000379267
k__Bacteria|p__Proteobacteria|c__Alphaproteobacteria|o__Caulobacterales|f__Caulobacteraceae|g__Asticcacaulis	0.000137378	0.000310483	8.41095e-05	0.000158004	7.7006e-05	0.000135345	0.000214562	0.000435603
k__Bacteria|p__Verrucomicrobia|c__[Spartobacteria]|o__[Chthoniobacterales]|f__[Chthoniobacteraceae]|g__Ellin506	0.000136733	0.000238868	0.000190353	0.000228114	3.8503e-05	8.79841e-05	0.000165867	0.000292777
k__Bacteria|p__Proteobacteria|c__Gammaproteobacteria|o__Alteromonadales|f__Colwelliaceae|g__	0.000135443	0.000241447	0.000225768	0.000341768	5.88869e-05	0.000122343	0.000124781	0.000198204
k__Bacteria|p__Proteobacteria|c__Betaproteobacteria|o__Burkholderiales|f__Alcaligenaceae|g__Achromobacter	0.000132863	0.000219068	6.64022e-05	0.000120241	0.000122304	0.000161982	0.00018565	0.000284451
k__Bacteria|p__Proteobacteria|c__Alphaproteobacteria|o__Rhodobacterales|f__Hyphomonadaceae|g__	0.000131573	0.000221284	0.000199207	0.000315023	0.000108714	0.000124302	0.000100433	0.000184433
k__Bacteria|p__Actinobacteria|c__Actinobacteria|o__Actinomycetales|f__Micrococcaceae|g__Kocuria	0.000130283	0.000469616	8.85363e-06	2.83213e-05	0.000430328	0.000809884	1.21737e-05	3.68099e-05
k__Bacteria|p__Actinobacteria|c__Acidimicrobiia|o__Acidimicrobiales|f__C111|g__	0.000129638	0.00021388	0.000236835	0.000309687	5.88869e-05	0.000112736	0.000103477	0.00015115
k__Bacteria|p__Actinobacteria|c__Actinobacteria|o__Actinomycetales|f__Microbacteriaceae|g__Rathayibacter	0.000129638	0.000350373	7.74693e-05	0.000140237	0.000122304	0.000166112	0.000170432	0.000506796
k__Bacteria|p__Bacteroidetes|c__Cytophagia|o__Cytophagales|f__Cytophagaceae|g__	0.000125768	0.000230628	0.000205847	0.000263356	1.58542e-05	4.71887e-05	0.000144563	0.000254431
k__Bacteria|p__Actinobacteria|c__Actinobacteria|o__Actinomycetales|f__Intrasporangiaceae|g__	0.000119964	0.000310518	9.51765e-05	0.000236222	0.000158542	0.000453835	0.000111085	0.000229463
k__Bacteria|p__Proteobacteria|c__Betaproteobacteria|o__Rhodocyclales|f__Rhodocyclaceae|g__	0.000119319	0.000241499	0.000181499	0.000349312	5.43572e-05	0.000118903	0.000120216	0.000201424
k__Bacteria|p__Cyanobacteria|c__Chloroplast|o__Chlorophyta|f__Trebouxiophyceae|g__	0.000119319	0.000221847	0.000168219	0.000257553	2.71786e-05	0.000106951	0.000147607	0.00023665
k__Bacteria|p__Actinobacteria|c__Actinobacteria|o__Actinomycetales|f__Geodermatophilaceae|g__	0.000118674	0.000198604	0.000152725	0.000238923	0.000135893	0.00020065	8.36945e-05	0.000160795
k__Bacteria|p__Firmicutes|c__Bacilli|o__Bacillales|f__Bacillaceae|g__	0.000118029	0.000183276	0.000108457	0.000174742	0.00019025	0.000242269	7.60859e-05	0.000120806
k__Bacteria|p__Proteobacteria|c__Alphaproteobacteria|o__Sphingomonadales|f__|g__	0.000114159	0.000260782	0.000223554	0.000389888	5.66221e-05	0.000124344	7.76076e-05	0.000189435
k__Bacteria|p__Proteobacteria|c__Gammaproteobacteria|o__Xanthomonadales|f__Xanthomonadaceae|g__Lysobacter	0.000114159	0.000307514	7.52559e-05	0.000139106	0.000178926	0.00038661	9.73899e-05	0.000328781
k__Bacteria|p__Proteobacteria|c__Alphaproteobacteria|o__Rhizobiales|f__Methylobacteriaceae|g__	0.000114159	0.000323155	9.29631e-05	0.000140826	0.000181191	0.000532402	8.36945e-05	0.000204484
k__Bacteria|p__Actinobacteria|c__Actinobacteria|o__Bifidobacteriales|f__Bifidobacteriaceae|g__Bifidobacterium	0.000111579	0.000270456	9.07497e-05	0.000174972	0.000228753	0.000430788	4.71733e-05	0.00012512
k__Bacteria|p__Proteobacteria|c__Alphaproteobacteria|o__Rickettsiales|f__Rickettsiaceae|g__	0.000111579	0.000413098	4.42682e-05	0.000147706	0.000133628	0.00025769	0.000143041	0.000585361
k__Bacteria|p__Proteobacteria|c__Alphaproteobacteria|o__Sphingomonadales|f__Sphingomonadaceae|g__Blastomonas	0.000111579	0.000210205	0.000177073	0.000250528	8.60655e-05	0.000181839	8.36945e-05	0.00018998
k__Bacteria|p__Bacteroidetes|c__VC2_1_Bac22|o__|f__|g__	0.000108354	0.000236838	0.000159365	0.000252997	4.07679e-05	0.000156507	0.000118694	0.00026171
k__Bacteria|p__Firmicutes|c__Clostridia|o__Clostridiales|f__Clostridiaceae|g__Clostridium	0.000106419	0.000351927	1.32804e-05	4.50033e-05	0.000271786	0.000543724	5.9347e-05	0.000263515
k__Bacteria|p__Chloroflexi|c__Ellin6529|o__|f__|g__	0.000106419	0.000166933	0.000170432	0.000212256	6.34167e-05	0.000103862	9.13031e-05	0.000155083
k__Bacteria|p__Verrucomicrobia|c__[Methylacidiphilae]|o__Methylacidiphilales|f__LD19|g__	0.000106419	0.00036307	0.000252329	0.000622828	3.39732e-05	0.000101664	5.47818e-05	0.000145051
k__Bacteria|p__Proteobacteria|c__Betaproteobacteria|o__Burkholderiales|f__Comamonadaceae|g__Rhodoferax	0.000105775	0.000181658	0.000128378	0.000169041	7.7006e-05	0.000177247	0.000109564	0.000192838
k__Bacteria|p__Actinobacteria|c__Actinobacteria|o__Actinomycetales|f__Actinosynnemataceae|g__Lentzea	0.000104485	0.0002269	0.000106244	0.00016779	5.88869e-05	9.05144e-05	0.000133911	0.000309194
k__Bacteria|p__Bacteroidetes|c__Flavobacteriia|o__Flavobacteriales|f__[Weeksellaceae]|g__Wautersiella	0.000103195	0.000407059	7.74693e-05	0.000194303	4.75625e-05	0.000122771	0.000158259	0.000594176
k__Bacteria|p__Proteobacteria|c__Gammaproteobacteria|o__Pseudomonadales|f__Moraxellaceae|g__Psychrobacter	0.00010255	0.000875773	2.43475e-05	6.3447e-05	4.52977e-06	2.07521e-05	0.000222171	0.0013408
k__Bacteria|p__Proteobacteria|c__Deltaproteobacteria|o__Desulfovibrionales|f__Desulfovibrionaceae|g__Bilophila	9.80349e-05	0.000188006	5.75486e-05	0.000109779	0.000110979	0.00019775	0.000117172	0.000219615
k__Bacteria|p__Proteobacteria|c__Betaproteobacteria|o__Burkholderiales|f__Comamonadaceae|g__Methylibium	9.73899e-05	0.000167933	0.000141658	0.000223721	4.75625e-05	0.000100521	0.000100433	0.000152236
k__Bacteria|p__Actinobacteria|c__Actinobacteria|o__Actinomycetales|f__Bogoriellaceae|g__Georgenia	9.61e-05	0.000367163	5.31218e-05	0.000110053	0.000176661	0.000628023	7.15207e-05	0.000208404
k__Bacteria|p__Proteobacteria|c__Gammaproteobacteria|o__|f__|g__	9.5455e-05	0.00069254	7.52559e-05	0.000130938	1.13244e-05	4.85059e-05	0.000165867	0.0010576
k__Bacteria|p__Actinobacteria|c__Actinobacteria|o__Actinomycetales|f__Cellulomonadaceae|g__Cellulomonas	9.5455e-05	0.000272337	6.64022e-05	0.000189932	0.000144952	0.000297813	8.21728e-05	0.000300661
k__Bacteria|p__Bacteroidetes|c__[Saprospirae]|o__[Saprospirales]|f__Saprospiraceae|g__	9.35202e-05	0.000183369	0.000141658	0.000215689	5.43572e-05	0.000113062	8.67379e-05	0.000192539
k__Bacteria|p__Proteobacteria|c__Epsilonproteobacteria|o__Campylobacterales|f__Campylobacteraceae|g__Arcobacter	9.28752e-05	0.000238115	8.18961e-05	0.000284088	0.000165336	0.000272605	5.17384e-05	0.000158058
k__Bacteria|p__AD3|c__JG37-AG-4|o__|f__|g__	9.15853e-05	0.000171742	0.00011067	0.000213774	0.000106449	0.000149996	6.84773e-05	0.000151949
k__Bacteria|p__Actinobacteria|c__Actinobacteria|o__Actinomycetales|f__Kineosporiaceae|g__Kineococcus	9.15853e-05	0.000198711	6.86156e-05	0.000114233	0.000126833	0.000239061	8.36945e-05	0.000213841
k__Bacteria|p__Proteobacteria|c__Gammaproteobacteria|o__Xanthomonadales|f__Sinobacteraceae|g__Hydrocarboniphaga	9.15853e-05	0.000231898	0.000115097	0.000276478	2.26488e-05	8.18617e-05	0.000121737	0.000258545
k__Bacteria|p__Actinobacteria|c__Actinobacteria|o__Actinomycetales|f__Nocardioidaceae|Other	9.09403e-05	0.000177691	7.96827e-05	0.000121154	0.000129098	0.000210087	7.30425e-05	0.000185273
k__Bacteria|p__Proteobacteria|c__Gammaproteobacteria|o__Legionellales|f__Legionellaceae|g__	9.02953e-05	0.000176058	0.000115097	0.00017979	2.71786e-05	6.13214e-05	0.000115651	0.000213141
k__Bacteria|p__Actinobacteria|c__Actinobacteria|o__Actinomycetales|f__Actinosynnemataceae|g__Saccharothrix	8.83604e-05	0.000357277	0.000159365	0.00059522	1.58542e-05	6.35091e-05	8.82596e-05	0.000228708
k__Bacteria|p__Proteobacteria|c__Betaproteobacteria|o__Burkholderiales|f__|g__	8.83604e-05	0.000157178	0.000141658	0.000191876	4.07679e-05	0.000104617	8.36945e-05	0.000151142
k__Bacteria|p__Planctomycetes|c__Planctomycetia|o__Planctomycetales|f__Planctomycetaceae|g__Planctomyces	8.64255e-05	0.000162398	0.000141658	0.00020413	7.47411e-05	0.000173746	5.63036e-05	0.000105271
k__Bacteria|p__Actinobacteria|c__Actinobacteria|o__Actinomycetales|f__Promicromonosporaceae|g__Promicromonospora	8.19108e-05	0.000187533	4.42682e-05	9.95284e-05	0.000169866	0.000300622	4.8695e-05	9.66139e-05
k__Bacteria|p__Proteobacteria|c__Alphaproteobacteria|o__Rhizobiales|f__Methylocystaceae|Other	8.06208e-05	0.000246575	7.74693e-05	0.000118031	2.03839e-05	6.57039e-05	0.000123259	0.00035783
k__Bacteria|p__Bacteroidetes|c__Bacteroidia|o__Bacteroidales|f__Rikenellaceae|g__AF12	7.93309e-05	0.000163121	7.30425e-05	0.000155944	0.000104185	0.000225309	6.69556e-05	0.00011094
k__Bacteria|p__Proteobacteria|c__Alphaproteobacteria|o__Rhodobacterales|f__Rhodobacteraceae|g__Paracoccus	7.86859e-05	0.000222287	4.42682e-05	8.51997e-05	0.000176661	0.000365795	3.65212e-05	0.000119593
k__Bacteria|p__Cyanobacteria|c__Chloroplast|Other|Other|Other	7.6751e-05	0.000321752	6.19754e-05	0.000190302	2.71786e-05	8.58695e-05	0.000120216	0.000461633
k__Bacteria|p__Actinobacteria|c__Actinobacteria|o__Actinomycetales|f__Micrococcaceae|g__Micrococcus	7.54611e-05	0.000146268	7.74693e-05	0.000164821	0.000106449	0.000173715	5.32601e-05	0.00010545
k__Bacteria|p__Proteobacteria|c__Betaproteobacteria|o__Burkholderiales|f__Burkholderiaceae|g__	7.35262e-05	0.000184431	5.31218e-05	0.000112039	3.39732e-05	9.47662e-05	0.000114129	0.000251792
k__Bacteria|p__Firmicutes|c__Bacilli|o__Bacillales|f__[Exiguobacteraceae]|Other	7.35262e-05	0.000186815	0.000137231	0.000247021	5.66221e-05	0.000199627	4.10864e-05	0.000103831
k__Bacteria|p__Proteobacteria|c__Betaproteobacteria|o__Burkholderiales|f__Alcaligenaceae|Other	7.28812e-05	0.000144548	9.51765e-05	0.000190762	9.73899e-05	0.000156171	4.10864e-05	8.2865e-05
k__Bacteria|p__Proteobacteria|c__Deltaproteobacteria|o__Spirobacillales|f__|g__	7.09463e-05	0.000123668	0.000101817	0.000169278	5.43572e-05	9.33704e-05	6.08687e-05	0.000100434
k__Bacteria|p__Actinobacteria|c__Actinobacteria|o__Actinomycetales|f__Nocardiopsaceae|g__Nocardiopsis	7.03014e-05	0.000164186	9.51765e-05	0.000136909	2.49137e-05	6.40853e-05	8.36945e-05	0.000215943
k__Bacteria|p__Actinobacteria|c__Actinobacteria|o__Actinomycetales|f__Intrasporangiaceae|g__Janibacter	7.03014e-05	0.0001638	8.41095e-05	0.000170105	7.02114e-05	0.000160908	6.08687e-05	0.000163241
k__Bacteria|p__Actinobacteria|c__Actinobacteria|o__Actinomycetales|f__Thermomonosporaceae|g__Actinocorallia	6.90114e-05	0.000186348	0.000119524	0.000280903	2.26488e-05	9.22386e-05	6.54339e-05	0.00014103
k__Bacteria|p__Proteobacteria|c__Alphaproteobacteria|o__Rhodospirillales|f__Acetobacteraceae|g__Acidocella	6.70765e-05	0.000144534	5.9762e-05	0.000121051	4.98274e-05	0.000111188	8.36945e-05	0.000175994
k__Bacteria|p__Proteobacteria|c__Alphaproteobacteria|o__Rhizobiales|f__Brucellaceae|g__Ochrobactrum	6.19168e-05	0.000157633	7.74693e-05	0.000205342	2.03839e-05	5.84268e-05	7.91293e-05	0.000162664
k__Bacteria|p__Cyanobacteria|c__Chloroplast|o__Chlorophyta|f__Trebouxiophyceae|g__Coccomyxa	5.8047e-05	0.000111994	9.73899e-05	0.000158574	3.8503e-05	7.70361e-05	4.41298e-05	8.48843e-05
k__Bacteria|p__Proteobacteria|c__Deltaproteobacteria|o__Myxococcales|f__Cystobacterineae|g__	5.41772e-05	0.000296176	2.21341e-05	5.88988e-05	1.58542e-05	7.64201e-05	0.000101955	0.000445598
k__Bacteria|p__Firmicutes|c__Clostridia|o__Clostridiales|f__Peptococcaceae|g__	5.15973e-05	0.000138101	3.76279e-05	0.000115455	4.75625e-05	0.000171831	6.39122e-05	0.000127771
k__Bacteria|p__Bacteroidetes|c__Bacteroidia|o__Bacteroidales|f__Rikenellaceae|g__Rikenella	4.90175e-05	0.000112947	4.64816e-05	0.000121547	3.39732e-05	7.91876e-05	6.08687e-05	0.00012573
k__Bacteria|p__Firmicutes|c__Clostridia|o__Clostridiales|f__Lachnospiraceae|g__Lachnospira	4.77275e-05	0.000161353	1.77073e-05	6.7319e-05	7.47411e-05	0.00022273	5.02167e-05	0.000157125
Unassigned|Other|Other|Other|Other|Other	0.00195296	0.00295674	0.00196329	0.00237749	0.00195006	0.00266887	0.0019478	0.00349404
