# Supplementary material for: Skin and gut microbiomes of a wild mammal respond to different environmental cues
Source: Microbiome. 2018 Nov 26;6:209. doi: 10.1186/s40168-018-0595-0 (PMC6258405; doi:10.1186/s40168-018-0595-0)
Supplement: Supplementary file 4 — Summary of skin microbiota of the Phyla, Classes, Orders, Families and Genera for wild-caught bank voles (Myodes glareolus), with significantly different relative abundances (Kruskal–Wallis tests using Dunn’s post hoc test and followed by a Benjamini-Hochberg False Discovery Rate (FDR) correction) among the study areas (e.g. CL, KL and CH). (XLSX 97 kb) [file 40168_2018_595_MOESM4_ESM.xlsx]

## Sheet: Table S3
Additional file 4. Summary of skin microbiota of the Phyla, Classes, Orders, Families and Genera for wild-caught bank voles (Myodes glareolus), with significantly different relative abundances (Kruskal–Wallis tests using Dunn’s post hoc test and followed by a Benjamini-Hochberg False Discovery Rate (FDR) correction) among the study areas (e.g. CL, KL and CH)*.
Taxa	Mean relative abundance	Kruskal-Wallis test		Dunn's post-hoc test
		chi-squared	P value	CL:KL	CL:KL	CH:KL	CH:KL	CL:CH	CL:CH
Phylum				Z value	P value¹	Z value	P value¹	Z value	P value¹
k__Bacteria|p__Proteobacteria	0.337827	16.067	0	-2.57633	0.00748921	3.98156	0.000102696	1.18789	0.117437
k__Bacteria|p__Firmicutes	0.278251	2.0636	0.36	-1.1136	0.19909	-0.145416	0.442191	-1.36577	0.258016
k__Bacteria|p__Actinobacteria	0.160518	13.4453	0	-1.68412	0.0460794	3.64652	0.000398721	1.8275	0.0507187
k__Bacteria|p__Bacteroidetes	0.158141	43.4667	0	5.96012	3.78087e-09	-5.63196	1.33631e-08	0.855534	0.196128
k__Bacteria|p__Cyanobacteria	0.0394313	12.1941	0	2.71566	0.00496075	-3.32705	0.00131658	-0.376314	0.353342
k__Bacteria|p__TM7	0.00701208	27.9004	0	5.16913	3.52774e-07	-1.93564	0.0264557	3.71113	0.000154754
k__Bacteria|p__Verrucomicrobia	0.00552156	9.9689	0.01	3.02634	0.00371296	-0.912783	0.180678	2.39471	0.012475
k__Bacteria|p__Tenericutes	0.00523519	5.9067	0.05	1.9203	0.0411153	-2.30031	0.0321463	-0.213429	0.415496
k__Bacteria|p__Acidobacteria	0.00357956	18.3926	0	3.95554	0.000114545	-3.5596	0.000278569	0.747165	0.227482
k__Bacteria|p__Spirochaetes	0.000987444	1.0019	0.61	-0.127795	0.449156	-0.758811	0.335974	-0.903954	0.54903
k__Bacteria|p__WPS-2	0.000660446	1.3612	0.51	1.15025	0.37506	-0.795672	0.319667	0.458359	0.323347
k__Bacteria|p__Chloroflexi	0.000309584	9.2407	0.01	2.98221	0.00429264	-1.14816	0.125452	2.1094	0.0261827
k__Bacteria|p__Armatimonadetes	0.000250247	10.1574	0.01	2.49343	0.00948877	-3.02919	0.0036782	-0.319753	0.374578
k__Bacteria|p__Planctomycetes	0.000230898	9.5085	0.01	2.72027	0.00978444	-0.283393	0.388438	2.69328	0.00530648
k__Bacteria|p__AD3	9.15853e-05	3.4779	0.18	-0.53217	0.297304	1.78543	0.111287	1.21498	0.16828
Unassigned|Other	0.00195296	1.4036	0.5	1.13847	0.382387	-0.899981	0.276098	0.340433	0.366765
Class
k__Bacteria|p__Proteobacteria|c__Gammaproteobacteria	0.202708	9.9634	0.01	-2.17697	0.0221119	3.10623	0.00284233	0.743835	0.228488
k__Bacteria|p__Actinobacteria|c__Actinobacteria	0.141935	15.526	0	-2.09658	0.0270234	3.93941	0.000122525	1.67077	0.047384
k__Bacteria|p__Firmicutes|c__Clostridia	0.14011	7.4555	0.02	1.84519	0.0487578	-2.69575	0.0105346	-0.693831	0.243894
k__Bacteria|p__Firmicutes|c__Bacilli	0.136521	26.3488	0	-4.52419	9.09391e-06	4.51356	4.7811e-06	-0.409315	0.341154
k__Bacteria|p__Bacteroidetes|c__Bacteroidia	0.0921747	18.0347	0	3.1204	0.00135455	-4.122	5.63398e-05	-0.733553	0.23161
k__Bacteria|p__Proteobacteria|c__Alphaproteobacteria	0.0614234	6.5261	0.04	0.738024	0.23025	1.63664	0.076279	2.456	0.0210742
k__Bacteria|p__Proteobacteria|c__Betaproteobacteria	0.0581212	18.0019	0	-2.80031	0.00382897	4.20226	3.96394e-05	1.16485	0.12204
k__Bacteria|p__Cyanobacteria|c__Chloroplast	0.0391108	12.0883	0	2.72035	0.00489097	-3.30447	0.00142734	-0.348452	0.36375
k__Bacteria|p__Bacteroidetes|c__Sphingobacteriia	0.0344045	13.3032	0	3.62545	0.000432685	-1.66065	0.0483914	2.29771	0.0161835
k__Bacteria|p__Bacteroidetes|c__Flavobacteriia	0.0221733	12.0332	0	3.41551	0.000954954	-1.37222	0.0849977	2.35825	0.0137711
k__Bacteria|p__Proteobacteria|c__Deltaproteobacteria	0.0142725	21.8525	0	3.9815	5.13621e-05	-4.23559	3.41923e-05	0.0949521	0.462176
k__Bacteria|p__Actinobacteria|c__Thermoleophilia	0.0120693	8.5675	0.01	2.64837	0.0121321	-0.415624	0.338843	2.48142	0.00981455
k__Bacteria|p__Tenericutes|c__Mollicutes	0.00523519	5.9067	0.05	1.9203	0.0411153	-2.30031	0.0321463	-0.213429	0.415496
k__Bacteria|p__Bacteroidetes|c__[Saprospirae]	0.00478823	22.3978	0	4.73169	3.33988e-06	-2.52381	0.00580455	2.63993	0.00621917
k__Bacteria|p__Actinobacteria|c__Coriobacteriia	0.0047031	2.2705	0.32	-1.04007	0.223729	-0.338523	0.367485	-1.4797	0.20843
k__Bacteria|p__Bacteroidetes|c__Cytophagia	0.00449219	3.1197	0.21	1.75558	0.118741	-0.803574	0.210822	1.11322	0.199211
k__Bacteria|p__TM7|c__TM7-1	0.00356215	12.4225	0	3.24776	0.00174477	-0.642778	0.260184	2.90902	0.00271925
k__Bacteria|p__TM7|c__TM7-3	0.00344993	10.935	0	3.16877	0.00229627	-0.953238	0.170235	2.50994	0.00905645
k__Bacteria|p__Verrucomicrobia|c__Verrucomicrobiae	0.00295524	7.0461	0.03	2.00773	0.033504	0.345923	0.3647	2.54671	0.0163116
k__Bacteria|p__Acidobacteria|c__Acidobacteriia	0.00242894	20.3085	0	3.92872	6.40483e-05	-4.00455	9.32046e-05	0.269801	0.393657
k__Bacteria|p__Actinobacteria|c__Acidimicrobiia	0.00181042	12.8191	0	3.3063	0.00141804	-0.671079	0.251085	2.94462	0.0024251
k__Bacteria|p__Verrucomicrobia|c__[Spartobacteria]	0.00168852	20.8304	0	4.56404	7.52692e-06	-2.50708	0.00912987	2.4732	0.00669552
k__Bacteria|p__Firmicutes|c__Erysipelotrichi	0.00161951	11.5076	0	-2.79233	0.00392477	3.14453	0.00249527	0.108604	0.456758
k__Bacteria|p__Proteobacteria|c__Epsilonproteobacteria	0.001159	3.8268	0.15	0.715098	0.237274	-1.914	0.0834299	-1.14413	0.189427
k__Bacteria|p__Spirochaetes|c__Spirochaetes	0.000987444	1.0019	0.61	-0.127795	0.449156	-0.758811	0.335974	-0.903954	0.54903
k__Bacteria|p__Acidobacteria|c__[Chloracidobacteria]	0.000764285	4.7369	0.09	2.01608	0.0656873	-0.424061	0.335761	1.78058	0.0562357
k__Bacteria|p__WPS-2|c__	0.000660446	1.3612	0.51	1.15025	0.37506	-0.795672	0.319667	0.458359	0.323347
k__Bacteria|p__Verrucomicrobia|c__[Methylacidiphilae]	0.000483725	8.5737	0.01	2.87922	0.00597982	-2.02846	0.0318849	1.11028	0.133439
k__Bacteria|p__Acidobacteria|c__Sva0725	0.000386335	16.8059	0	3.92527	0.000129951	-3.14643	0.00123957	1.13002	0.129233
k__Bacteria|p__Cyanobacteria|c__4C0d-2	0.000320548	4.7094	0.09	-0.192043	0.423854	-1.69967	0.0668948	-1.92162	0.0819796
k__Bacteria|p__Verrucomicrobia|c__[Pedosphaerae]	0.000255407	10.942	0	2.29065	0.0164877	-3.25289	0.00171356	-0.767026	0.221533
k__Bacteria|p__Armatimonadetes|c__Armatimonadia	0.000250247	10.1574	0.01	2.49343	0.00948877	-3.02919	0.0036782	-0.319753	0.374578
k__Bacteria|p__Planctomycetes|c__Planctomycetia	0.000230898	9.5085	0.01	2.72027	0.00978444	-0.283393	0.388438	2.69328	0.00530648
k__Bacteria|p__Chloroflexi|c__Thermomicrobia	0.000203164	3.66	0.16	1.91206	0.083803	-1.10451	0.202028	0.981556	0.163159
k__Bacteria|p__Proteobacteria|Other	0.000142538	2.2752	0.32	0.351174	0.362729	-1.41826	0.234172	-1.04347	0.222547
k__Bacteria|p__Verrucomicrobia|c__Opitutae	0.000138668	4.9948	0.08	1.4674	0.106701	-2.21491	0.0401496	-0.623356	0.266525
k__Bacteria|p__Bacteroidetes|c__VC2_1_Bac22	0.000108354	10.9299	0	3.30047	0.00144786	-1.97558	0.0361521	1.62478	0.0521047
k__Bacteria|p__Chloroflexi|c__Ellin6529	0.000106419	7.1319	0.03	2.56062	0.0156731	-0.774954	0.219184	2.02353	0.0322639
k__Bacteria|p__AD3|c__JG37-AG-4	9.15853e-05	3.4779	0.18	-0.53217	0.297304	1.78543	0.111287	1.21498	0.16828
Unassigned|Other|Other	0.00195296	1.4036	0.5	1.13847	0.382387	-0.899981	0.276098	0.340433	0.366765
Order
k__Bacteria|p__Actinobacteria|c__Actinobacteria|o__Actinomycetales	0.141459	15.1608	0	-2.07786	0.0282917	3.89294	0.000148552	1.64448	0.050039
k__Bacteria|p__Firmicutes|c__Clostridia|o__Clostridiales	0.14011	7.4555	0.02	1.84519	0.0487578	-2.69575	0.0105346	-0.693831	0.243894
k__Bacteria|p__Proteobacteria|c__Gammaproteobacteria|o__Pseudomonadales	0.12107	3.681	0.16	-0.0180348	0.492806	1.61219	0.160381	1.60351	0.0816161
k__Bacteria|p__Bacteroidetes|c__Bacteroidia|o__Bacteroidales	0.0921747	18.0347	0	3.1204	0.00135455	-4.122	5.63398e-05	-0.733553	0.23161
k__Bacteria|p__Firmicutes|c__Bacilli|o__Lactobacillales	0.0713675	0.8581	0.65	0.102207	0.459296	0.712688	0.357029	0.829496	0.610236
k__Bacteria|p__Firmicutes|c__Bacilli|o__Bacillales	0.0651539	54.8783	0	-7.02674	3.17126e-12	5.82394	4.3107e-09	-1.83016	0.0336133
k__Bacteria|p__Proteobacteria|c__Betaproteobacteria|o__Burkholderiales	0.0540018	18.6489	0	-2.61585	0.00667546	4.30836	2.46706e-05	1.47366	0.0702865
k__Bacteria|p__Proteobacteria|c__Gammaproteobacteria|o__Enterobacteriales	0.0431179	30.0701	0	-5.40188	9.89178e-08	3.75883	0.000128033	-2.13028	0.0165744
k__Bacteria|p__Cyanobacteria|c__Chloroplast|o__Streptophyta	0.0375996	9.5139	0.01	2.32097	0.0152163	-2.97318	0.00442098	-0.452194	0.325564
k__Bacteria|p__Bacteroidetes|c__Sphingobacteriia|o__Sphingobacteriales	0.0344045	13.3032	0	3.62545	0.000432685	-1.66065	0.0483914	2.29771	0.0161835
k__Bacteria|p__Proteobacteria|c__Alphaproteobacteria|o__Sphingomonadales	0.0256555	22.1235	0	-1.73049	0.0417715	4.60449	6.20216e-06	2.74127	0.00459015
k__Bacteria|p__Proteobacteria|c__Gammaproteobacteria|o__Xanthomonadales	0.0227164	1.7367	0.42	1.13129	0.19345	-0.0577083	0.47699	1.18063	0.356626
k__Bacteria|p__Bacteroidetes|c__Flavobacteriia|o__Flavobacteriales	0.0221733	12.0332	0	3.41551	0.000954954	-1.37222	0.0849977	2.35825	0.0137711
k__Bacteria|p__Proteobacteria|c__Alphaproteobacteria|o__Rhizobiales	0.020755	7.6303	0.02	2.71891	0.00982453	-1.08815	0.138264	1.88151	0.0449266
k__Bacteria|p__Actinobacteria|c__Thermoleophilia|o__Solirubrobacterales	0.0120693	8.5675	0.01	2.64837	0.0121321	-0.415624	0.338843	2.48142	0.00981455
k__Bacteria|p__Proteobacteria|c__Deltaproteobacteria|o__Desulfovibrionales	0.0100138	6.0344	0.05	1.25032	0.158388	-2.45363	0.0212133	-1.10142	0.135357
k__Bacteria|p__Proteobacteria|c__Alphaproteobacteria|o__Caulobacterales	0.0072333	9.0981	0.01	2.53395	0.00845894	-0.0271595	0.489166	2.74726	0.00901437
k__Bacteria|p__Proteobacteria|c__Gammaproteobacteria|o__Pasteurellales	0.00662123	1.8036	0.41	-0.770823	0.330609	1.34241	0.269196	0.507594	0.305869
k__Bacteria|p__Proteobacteria|c__Alphaproteobacteria|o__Rickettsiales	0.00503977	12.8686	0	2.95387	0.00235363	-3.32462	0.0013281	-0.113041	0.454999
k__Bacteria|p__Proteobacteria|c__Gammaproteobacteria|o__Alteromonadales	0.00479855	3.4399	0.18	-0.331228	0.370236	1.70625	0.131943	1.35528	0.131496
k__Bacteria|p__Bacteroidetes|c__[Saprospirae]|o__[Saprospirales]	0.00478823	22.3978	0	4.73169	3.33988e-06	-2.52381	0.00580455	2.63993	0.00621917
k__Bacteria|p__Tenericutes|c__Mollicutes|o__Mycoplasmatales	0.00478759	3.7343	0.15	1.64255	0.0753577	-1.75362	0.119243	0.0328815	0.486885
k__Bacteria|p__Actinobacteria|c__Coriobacteriia|o__Coriobacteriales	0.0047031	2.2705	0.32	-1.04007	0.223729	-0.338523	0.367485	-1.4797	0.20843
k__Bacteria|p__Bacteroidetes|c__Cytophagia|o__Cytophagales	0.00449219	3.1197	0.21	1.75558	0.118741	-0.803574	0.210822	1.11322	0.199211
k__Bacteria|p__Proteobacteria|c__Deltaproteobacteria|o__Myxococcales	0.00390979	21.6289	0	4.57593	7.11155e-06	-3.21038	0.000994211	1.7781	0.0376935
k__Bacteria|p__Proteobacteria|c__Betaproteobacteria|o__Neisseriales	0.00380595	3.0578	0.22	-0.999084	0.238315	1.74808	0.120674	0.666118	0.252668
k__Bacteria|p__TM7|c__TM7-1|o__	0.00356215	12.4226	0	3.24776	0.00174477	-0.642778	0.260184	2.90902	0.00271925
k__Bacteria|p__Verrucomicrobia|c__Verrucomicrobiae|o__Verrucomicrobiales	0.00295524	7.0461	0.03	2.00773	0.033504	0.345923	0.3647	2.54671	0.0163116
k__Bacteria|p__TM7|c__TM7-3|o__CW040	0.00293847	4.7129	0.09	2.16997	0.0450136	-1.14001	0.127141	1.22822	0.164523
k__Bacteria|p__Proteobacteria|c__Gammaproteobacteria|o__Legionellales	0.00247861	31.015	0	4.59408	3.25997e-06	-5.15579	3.78846e-07	-0.1608	0.436125
k__Bacteria|p__Acidobacteria|c__Acidobacteriia|o__Acidobacteriales	0.00242894	20.3085	0	3.92872	6.40483e-05	-4.00455	9.32046e-05	0.269801	0.393657
k__Bacteria|p__Actinobacteria|c__Acidimicrobiia|o__Acidimicrobiales	0.00181042	12.8191	0	3.3063	0.00141804	-0.671079	0.251085	2.94462	0.0024251
k__Bacteria|p__Verrucomicrobia|c__[Spartobacteria]|o__[Chthoniobacterales]	0.00168852	20.8304	0	4.56404	7.52692e-06	-2.50708	0.00912987	2.4732	0.00669552
k__Bacteria|p__Proteobacteria|c__Alphaproteobacteria|o__Rhodospirillales	0.00162854	14.4866	0	3.79534	0.000221164	-2.32664	0.0149883	1.81318	0.0349023
k__Bacteria|p__Firmicutes|c__Erysipelotrichi|o__Erysipelotrichales	0.00161951	11.5076	0	-2.79233	0.00392477	3.14453	0.00249527	0.108604	0.456758
k__Bacteria|p__Proteobacteria|c__Gammaproteobacteria|o__Oceanospirillales	0.00146407	3.6525	0.16	-0.626992	0.265332	1.85263	0.095904	1.17881	0.178856
k__Bacteria|p__Cyanobacteria|c__Chloroplast|o__Chlorophyta	0.00143441	31.7811	0	5.40883	9.51568e-08	-4.30214	1.26866e-05	1.59084	0.0558228
k__Bacteria|p__Proteobacteria|c__Epsilonproteobacteria|o__Campylobacterales	0.001159	3.8268	0.15	0.715098	0.237274	-1.914	0.0834299	-1.14413	0.189427
k__Bacteria|p__Spirochaetes|c__Spirochaetes|o__Spirochaetales	0.000987444	1.0019	0.61	-0.127795	0.449156	-0.758811	0.335974	-0.903954	0.54903
k__Bacteria|p__Acidobacteria|c__[Chloracidobacteria]|o__RB41	0.000764285	4.7369	0.09	2.01608	0.0656873	-0.424061	0.335761	1.78058	0.0562357
k__Bacteria|p__WPS-2|c__|o__	0.000660446	1.3612	0.51	1.15025	0.37506	-0.795672	0.319667	0.458359	0.323347
k__Bacteria|p__TM7|c__TM7-3|o__	0.000511458	15.0942	0	2.50804	0.00910512	1.09862	0.135968	3.8524	0.000175447
k__Bacteria|p__Verrucomicrobia|c__[Methylacidiphilae]|o__Methylacidiphilales	0.000483725	8.5737	0.01	2.87922	0.00597982	-2.02846	0.0318849	1.11028	0.133439
k__Bacteria|p__Actinobacteria|c__Actinobacteria|o__Bifidobacteriales	0.000475985	5.9467	0.05	-1.28845	0.148191	2.43778	0.0221668	1.0437	0.148313
k__Bacteria|p__Proteobacteria|c__Alphaproteobacteria|o__Rhodobacterales	0.000456636	6.8491	0.03	-0.873976	0.191066	2.5409	0.0165849	1.60137	0.0819708
k__Bacteria|p__Proteobacteria|c__Alphaproteobacteria|o__Ellin329	0.000445027	8.989	0.01	2.94706	0.00481222	-2.08126	0.0280576	1.1314	0.128944
k__Bacteria|p__Acidobacteria|c__Sva0725|o__Sva0725	0.000386335	16.8059	0	3.92527	0.000129951	-3.14643	0.00123957	1.13002	0.129233
k__Bacteria|p__Proteobacteria|c__Gammaproteobacteria|Other	0.000346347	3.1784	0.2	0.93381	0.262801	0.75475	0.2252	1.78243	0.112019
k__Bacteria|p__Cyanobacteria|c__4C0d-2|o__YS2	0.000320548	4.7094	0.09	-0.192043	0.423854	-1.69967	0.0668948	-1.92162	0.0819796
k__Bacteria|p__Tenericutes|c__Mollicutes|o__RF39	0.000296685	3.398	0.18	1.51274	0.0977592	-1.71177	0.13041	-0.0671104	0.473247
k__Bacteria|p__Proteobacteria|c__Deltaproteobacteria|o__Bdellovibrionales	0.000277981	5.5187	0.06	0.811106	0.208652	1.39519	0.122219	2.29291	0.0327796
k__Bacteria|p__Verrucomicrobia|c__[Pedosphaerae]|o__[Pedosphaerales]	0.000255407	10.942	0	2.29065	0.0164877	-3.25289	0.00171356	-0.767026	0.221533
k__Bacteria|p__Armatimonadetes|c__Armatimonadia|o__Armatimonadales	0.000250247	10.1574	0.01	2.49343	0.00948877	-3.02919	0.0036782	-0.319753	0.374578
k__Bacteria|p__Proteobacteria|c__Alphaproteobacteria|o__	0.000209614	14.0873	0	3.72836	0.000289093	-2.41143	0.0119177	1.65447	0.049016
k__Bacteria|p__Chloroflexi|c__Thermomicrobia|o__JG30-KF-CM45	0.000203164	3.66	0.16	1.91206	0.083803	-1.10451	0.202028	0.981556	0.163159
k__Bacteria|p__Proteobacteria|c__Betaproteobacteria|o__Methylophilales	0.000194135	0.9918	0.61	0.995814	0.47901	-0.536192	0.295913	0.550517	0.436474
k__Bacteria|p__Tenericutes|c__Mollicutes|o__Anaeroplasmatales	0.000150922	0.576	0.75	-0.727961	0.699956	0.57956	0.421659	-0.213559	0.415446
k__Bacteria|p__Planctomycetes|c__Planctomycetia|o__Gemmatales	0.000144473	3.8712	0.14	1.73185	0.124949	-0.172677	0.431452	1.72247	0.0637383
k__Bacteria|p__Proteobacteria|Other|Other	0.000142538	2.2752	0.32	0.351174	0.362729	-1.41826	0.234172	-1.04347	0.222547
k__Bacteria|p__Verrucomicrobia|c__Opitutae|o__Opitutales	0.000138668	4.9948	0.08	1.4674	0.106701	-2.21491	0.0401496	-0.623356	0.266525
k__Bacteria|p__Proteobacteria|c__Betaproteobacteria|o__Rhodocyclales	0.000119319	4.7339	0.09	2.1732	0.044648	-1.28319	0.149569	1.08759	0.138387
k__Bacteria|p__Bacteroidetes|c__VC2_1_Bac22|o__	0.000108354	10.9299	0	3.30047	0.00144786	-1.97558	0.0361521	1.62478	0.0521047
k__Bacteria|p__Chloroflexi|c__Ellin6529|o__	0.000106419	7.1319	0.03	2.56062	0.0156731	-0.774954	0.219184	2.02353	0.0322639
k__Bacteria|p__Proteobacteria|c__Gammaproteobacteria|o__	9.5455e-05	11.0462	0	3.31974	0.00135152	-1.95943	0.0375468	1.66214	0.0482424
k__Bacteria|p__AD3|c__JG37-AG-4|o__	9.15853e-05	3.4779	0.18	-0.53217	0.297304	1.78543	0.111287	1.21498	0.16828
k__Bacteria|p__Planctomycetes|c__Planctomycetia|o__Planctomycetales	8.64255e-05	11.3635	0	2.88399	0.00294504	-0.128592	0.44884	3.02842	0.0036876
k__Bacteria|p__Cyanobacteria|c__Chloroplast|Other	7.6751e-05	4.4024	0.11	0.0984395	0.460792	-1.80454	0.106719	-1.70915	0.0655677
k__Bacteria|p__Proteobacteria|c__Deltaproteobacteria|o__Spirobacillales	7.09463e-05	1.878	0.39	1.28677	0.297263	-0.313996	0.376762	1.09282	0.205854
Unassigned|Other|Other|Other	0.00195296	1.4036	0.5	1.13847	0.382387	-0.899981	0.276098	0.340433	0.366765
Family
k__Bacteria|p__Bacteroidetes|c__Bacteroidia|o__Bacteroidales|f__S24-7	0.089077	18.5948	0	3.12719	0.00132365	-4.19964	4.01015e-05	-0.804288	0.210615
k__Bacteria|p__Proteobacteria|c__Gammaproteobacteria|o__Pseudomonadales|f__Moraxellaceae	0.0656705	12.4913	0	-1.68545	0.0459512	3.52147	0.000643749	1.70013	0.0668298
k__Bacteria|p__Firmicutes|c__Clostridia|o__Clostridiales|f__	0.0651287	8.328	0.02	2.14734	0.0238249	-2.79118	0.00787742	-0.459073	0.323091
k__Bacteria|p__Firmicutes|c__Bacilli|o__Bacillales|f__Staphylococcaceae	0.0585533	55.0446	0	-7.051	2.6646e-12	5.80584	4.80326e-09	-1.87494	0.0504003
k__Bacteria|p__Proteobacteria|c__Gammaproteobacteria|o__Pseudomonadales|f__Pseudomonadaceae	0.0553994	5.8844	0.05	2.26806	0.0349884	-1.96603	0.0369716	0.503936	0.307153
k__Bacteria|p__Firmicutes|c__Bacilli|o__Lactobacillales|f__Lactobacillaceae	0.0442505	2.2925	0.32	1.07932	0.210335	-1.48047	0.208121	-0.308817	0.378731
k__Bacteria|p__Proteobacteria|c__Gammaproteobacteria|o__Enterobacteriales|f__Enterobacteriaceae	0.0431179	30.0701	0	-5.40188	9.89178e-08	3.75883	0.000128033	-2.13028	0.0165744
k__Bacteria|p__Actinobacteria|c__Actinobacteria|o__Actinomycetales|f__Micrococcaceae	0.0431012	55.1736	0	-6.26073	2.87379e-10	6.78165	1.78218e-11	-0.0271166	0.489183
k__Bacteria|p__Cyanobacteria|c__Chloroplast|o__Streptophyta|f__	0.0375996	9.5139	0.01	2.32097	0.0152163	-2.97318	0.00442098	-0.452194	0.325564
k__Bacteria|p__Bacteroidetes|c__Sphingobacteriia|o__Sphingobacteriales|f__Sphingobacteriaceae	0.0334828	12.5889	0	3.5262	0.000632361	-1.61078	0.0436136	2.23925	0.0188549
k__Bacteria|p__Firmicutes|c__Clostridia|o__Clostridiales|f__Ruminococcaceae	0.0318917	4.526	0.1	0.790729	0.214551	-2.08438	0.0556887	-1.23286	0.16322
k__Bacteria|p__Proteobacteria|c__Betaproteobacteria|o__Burkholderiales|f__Comamonadaceae	0.0284572	30.689	0	-3.64007	0.00020442	5.48968	6.03995e-08	1.54159	0.0615862
k__Bacteria|p__Firmicutes|c__Clostridia|o__Clostridiales|f__Lachnospiraceae	0.028285	13.3386	0	2.66037	0.00585409	-3.55296	0.000571391	-0.664319	0.253243
k__Bacteria|p__Proteobacteria|c__Alphaproteobacteria|o__Sphingomonadales|f__Sphingomonadaceae	0.0255413	22.2859	0	-1.79053	0.0366843	4.63284	5.41029e-06	2.70407	0.00513721
k__Bacteria|p__Proteobacteria|c__Gammaproteobacteria|o__Xanthomonadales|f__Xanthomonadaceae	0.0205538	2.364	0.31	0.791826	0.321347	0.665189	0.252965	1.53679	0.186519
k__Bacteria|p__Proteobacteria|c__Betaproteobacteria|o__Burkholderiales|f__Oxalobacteraceae	0.0187563	5.4082	0.07	-0.100744	0.459877	1.9958	0.0689338	1.89919	0.0531545
k__Bacteria|p__Firmicutes|c__Bacilli|o__Lactobacillales|f__Carnobacteriaceae	0.0137526	2.9659	0.23	0.1318	0.447571	1.36158	0.129997	1.51525	0.194563
k__Bacteria|p__Firmicutes|c__Clostridia|o__Clostridiales|f__Christensenellaceae	0.0123376	4.0632	0.13	1.9945	0.069146	-1.34075	0.135001	0.833969	0.202149
k__Bacteria|p__Bacteroidetes|c__Flavobacteriia|o__Flavobacteriales|f__Flavobacteriaceae	0.0123253	16.9372	0	4.0806	6.73803e-05	-1.79775	0.0361079	2.65804	0.00589466
k__Bacteria|p__Actinobacteria|c__Actinobacteria|o__Actinomycetales|f__Pseudonocardiaceae	0.011899	10.9422	0	3.30666	0.00141623	-1.74319	0.0406498	1.86554	0.0465794
k__Bacteria|p__Actinobacteria|c__Actinobacteria|o__Actinomycetales|f__Microbacteriaceae	0.0113966	2.8765	0.24	0.838491	0.301316	0.770074	0.220628	1.69349	0.135544
k__Bacteria|p__Actinobacteria|c__Actinobacteria|o__Actinomycetales|f__Nocardiaceae	0.0109741	6.2534	0.04	1.87299	0.0458022	0.353635	0.361806	2.40694	0.0241303
k__Bacteria|p__Actinobacteria|c__Actinobacteria|o__Actinomycetales|f__Nocardioidaceae	0.0107935	7.7749	0.02	2.22582	0.0195197	0.178415	0.429199	2.61685	0.0133117
k__Bacteria|p__Actinobacteria|c__Actinobacteria|o__Actinomycetales|f__Mycobacteriaceae	0.0107787	5.5549	0.06	2.28055	0.0338629	-0.757408	0.224403	1.73453	0.0621182
k__Bacteria|p__Proteobacteria|c__Deltaproteobacteria|o__Desulfovibrionales|f__Desulfovibrionaceae	0.0100138	6.0344	0.05	1.25032	0.158388	-2.45363	0.0212133	-1.10142	0.135357
k__Bacteria|p__Firmicutes|c__Bacilli|o__Lactobacillales|f__Aerococcaceae	0.0099944	24.4849	0	-3.50886	0.000337526	4.84373	1.91134e-06	1.03489	0.150361
k__Bacteria|p__Actinobacteria|c__Actinobacteria|o__Actinomycetales|f__Streptomycetaceae	0.00953067	27.1813	0	4.62603	5.59099e-06	-4.55239	3.97803e-06	0.481735	0.314997
k__Bacteria|p__Bacteroidetes|c__Flavobacteriia|o__Flavobacteriales|f__[Weeksellaceae]	0.00911725	4.4366	0.11	1.99808	0.0685625	-0.542291	0.293809	1.64183	0.0754697
k__Bacteria|p__Proteobacteria|c__Alphaproteobacteria|o__Caulobacterales|f__Caulobacteraceae	0.0072333	9.0981	0.01	2.53395	0.00845894	-0.0271595	0.489166	2.74726	0.00901437
k__Bacteria|p__Proteobacteria|c__Alphaproteobacteria|o__Rhizobiales|f__Rhizobiaceae	0.00701788	10.0842	0.01	3.07357	0.00317275	-1.0237	0.152988	2.33474	0.0146678
k__Bacteria|p__Proteobacteria|c__Gammaproteobacteria|o__Pasteurellales|f__Pasteurellaceae	0.00662123	1.8036	0.41	-0.770823	0.330609	1.34241	0.269196	0.507594	0.305869
k__Bacteria|p__Proteobacteria|c__Betaproteobacteria|o__Burkholderiales|f__Burkholderiaceae	0.00567184	8.3104	0.02	2.6011	0.0139386	-2.46858	0.0101739	0.36261	0.358448
k__Bacteria|p__Actinobacteria|c__Actinobacteria|o__Actinomycetales|f__Brevibacteriaceae	0.00553962	31.7226	0	-4.42128	7.35867e-06	5.34581	1.3502e-07	0.541331	0.29414
k__Bacteria|p__Actinobacteria|c__Actinobacteria|o__Actinomycetales|f__Corynebacteriaceae	0.00540288	52.75	0	-5.31915	7.81907e-08	7.05573	2.57538e-12	1.27986	0.100297
k__Bacteria|p__Actinobacteria|c__Thermoleophilia|o__Solirubrobacterales|f__	0.00538934	19.9109	0	4.45211	1.27548e-05	-2.1986	0.0139531	2.66124	0.00583908
k__Bacteria|p__Actinobacteria|c__Thermoleophilia|o__Solirubrobacterales|f__Patulibacteraceae	0.00482822	8.6686	0.01	0.507968	0.305738	2.14267	0.0241046	2.7136	0.00998357
k__Bacteria|p__Tenericutes|c__Mollicutes|o__Mycoplasmatales|f__Mycoplasmataceae	0.00478759	3.7343	0.15	1.64255	0.0753577	-1.75362	0.119243	0.0328815	0.486885
k__Bacteria|p__Proteobacteria|c__Alphaproteobacteria|o__Rickettsiales|f__mitochondria	0.00472309	13.4848	0	3.08962	0.00150308	-3.35685	0.00118253	0.0031516	0.498743
k__Bacteria|p__Firmicutes|c__Bacilli|o__Bacillales|f__Bacillaceae	0.00471858	13.3559	0	-3.42565	0.000919986	2.94738	0.00240359	-0.783378	0.216703
k__Bacteria|p__Actinobacteria|c__Coriobacteriia|o__Coriobacteriales|f__Coriobacteriaceae	0.0047031	2.2705	0.32	-1.04007	0.223729	-0.338523	0.367485	-1.4797	0.20843
k__Bacteria|p__Bacteroidetes|c__[Saprospirae]|o__[Saprospirales]|f__Chitinophagaceae	0.00469471	22.3853	0	4.73085	3.35369e-06	-2.54694	0.00543366	2.61573	0.00667776
k__Bacteria|p__Bacteroidetes|c__Cytophagia|o__Cytophagales|f__Cytophagaceae	0.00449219	3.1197	0.21	1.75558	0.118741	-0.803574	0.210822	1.11322	0.199211
k__Bacteria|p__Actinobacteria|c__Actinobacteria|o__Actinomycetales|f__Dermabacteraceae	0.00424839	14.6187	0	-2.26432	0.0176659	3.81839	0.000201489	1.36524	0.0860887
k__Bacteria|p__Proteobacteria|c__Gammaproteobacteria|o__Alteromonadales|f__Alteromonadaceae	0.00414327	6.2708	0.04	-0.88334	0.188526	2.44277	0.0218622	1.49232	0.101712
k__Bacteria|p__Proteobacteria|c__Betaproteobacteria|o__Neisseriales|f__Neisseriaceae	0.00380595	3.0578	0.22	-0.999084	0.238315	1.74808	0.120674	0.666118	0.252668
k__Bacteria|p__TM7|c__TM7-1|o__|f__	0.00356215	12.4226	0	3.24776	0.00174477	-0.642778	0.260184	2.90902	0.00271925
k__Bacteria|p__Actinobacteria|c__Actinobacteria|o__Actinomycetales|f__Frankiaceae	0.00343767	20.9072	0	4.56863	7.36375e-06	-2.66847	0.00571489	2.31574	0.0102862
k__Bacteria|p__Proteobacteria|c__Alphaproteobacteria|o__Rhizobiales|f__Bradyrhizobiaceae	0.00319323	17.552	0	4.1253	5.55387e-05	-2.87918	0.00299032	1.61814	0.0528165
k__Bacteria|p__Proteobacteria|c__Alphaproteobacteria|o__Rhizobiales|f__Methylobacteriaceae	0.00318807	1.3682	0.5	-0.00752717	0.496997	0.981022	0.489873	0.979517	0.245494
k__Bacteria|p__Firmicutes|c__Bacilli|o__Lactobacillales|f__Streptococcaceae	0.00302102	7.8468	0.02	-2.79031	0.00789858	1.32844	0.0920164	-1.71775	0.064381
k__Bacteria|p__Verrucomicrobia|c__Verrucomicrobiae|o__Verrucomicrobiales|f__Verrucomicrobiaceae	0.00295524	7.0461	0.03	2.00773	0.033504	0.345923	0.3647	2.54671	0.0163116
k__Bacteria|p__TM7|c__TM7-3|o__CW040|f__F16	0.00293847	4.7129	0.09	2.16997	0.0450136	-1.14001	0.127141	1.22822	0.164523
k__Bacteria|p__Proteobacteria|c__Alphaproteobacteria|o__Rhizobiales|f__Hyphomicrobiaceae	0.00249989	6.7841	0.03	1.97265	0.0364015	0.335485	0.36863	2.49779	0.0187456
k__Bacteria|p__Proteobacteria|c__Deltaproteobacteria|o__Myxococcales|f__	0.00243346	16.396	0	3.93174	0.000126502	-2.97107	0.00222571	1.31367	0.0944784
k__Bacteria|p__Acidobacteria|c__Acidobacteriia|o__Acidobacteriales|f__Acidobacteriaceae	0.00242894	20.3085	0	3.92872	6.40483e-05	-4.00455	9.32046e-05	0.269801	0.393657
k__Bacteria|p__Proteobacteria|c__Gammaproteobacteria|o__Legionellales|f__Coxiellaceae	0.00238831	28.3289	0	4.36837	9.38834e-06	-4.94215	1.15898e-06	-0.192842	0.423541
k__Bacteria|p__Proteobacteria|c__Gammaproteobacteria|o__Xanthomonadales|f__Sinobacteraceae	0.00216257	19.9613	0	3.91749	6.71081e-05	-3.9487	0.000117865	0.313725	0.376865
k__Bacteria|p__Actinobacteria|c__Actinobacteria|o__Actinomycetales|f__Sporichthyaceae	0.00212452	11.5135	0	3.1366	0.00256375	-0.644182	0.259729	2.78589	0.00400355
k__Bacteria|p__Actinobacteria|c__Actinobacteria|o__Actinomycetales|f__Actinosynnemataceae	0.00194973	26.7551	0	4.36843	9.38574e-06	-4.71591	3.60954e-06	0.035022	0.486031
k__Bacteria|p__Verrucomicrobia|c__[Spartobacteria]|o__[Chthoniobacterales]|f__[Chthoniobacteraceae]	0.00168852	20.8304	0	4.56404	7.52692e-06	-2.50708	0.00912987	2.4732	0.00669552
k__Bacteria|p__Firmicutes|c__Erysipelotrichi|o__Erysipelotrichales|f__Erysipelotrichaceae	0.00161951	11.5076	0	-2.79233	0.00392477	3.14453	0.00249527	0.108604	0.456758
k__Bacteria|p__Actinobacteria|c__Actinobacteria|o__Actinomycetales|f__Dermacoccaceae	0.00157114	12.5268	0	3.12713	0.0026478	-0.335521	0.368616	3.0863	0.00151997
k__Bacteria|p__Bacteroidetes|c__Bacteroidia|o__Bacteroidales|f__Rikenellaceae	0.00156082	6.1402	0.05	2.40987	0.023937	-1.80719	0.0530497	0.81915	0.20635
k__Bacteria|p__Proteobacteria|c__Gammaproteobacteria|o__Oceanospirillales|f__Halomonadaceae	0.00146407	3.6525	0.16	-0.626992	0.265332	1.85263	0.095904	1.17881	0.178856
k__Bacteria|p__Proteobacteria|c__Alphaproteobacteria|o__Rhizobiales|f__Methylocystaceae	0.00146214	16.5008	0	3.68221	0.000346832	-3.45775	0.000408526	0.550423	0.291014
k__Bacteria|p__Bacteroidetes|c__Bacteroidia|o__Bacteroidales|f__	0.00139829	0.4533	0.8	0.658557	0.765271	-0.479086	0.473908	0.238726	0.405659
k__Bacteria|p__Actinobacteria|c__Thermoleophilia|o__Solirubrobacterales|f__Conexibacteraceae	0.00135894	21.2005	0	4.41269	1.53138e-05	-3.52504	0.000317569	1.28254	0.0998267
k__Bacteria|p__Cyanobacteria|c__Chloroplast|o__Chlorophyta|f__	0.00125704	29.6403	0	5.2365	2.45476e-07	-4.12426	2.7894e-05	1.58124	0.0569116
k__Bacteria|p__Firmicutes|c__Clostridia|o__Clostridiales|Other	0.00118674	1.8171	0.4	1.34138	0.269695	-0.849205	0.296826	0.613741	0.269693
k__Bacteria|p__Proteobacteria|c__Alphaproteobacteria|o__Rhodospirillales|f__Acetobacteraceae	0.00113321	16.2024	0	3.82122	0.00019919	-3.15832	0.00119011	1.00413	0.157659
k__Bacteria|p__Firmicutes|c__Bacilli|o__Bacillales|f__Planococcaceae	0.00112934	26.6322	0	-3.80875	0.000104752	5.00302	8.46596e-07	0.86689	0.193001
k__Bacteria|p__Actinobacteria|c__Actinobacteria|o__Actinomycetales|f__Actinospicaceae	0.00111966	12.1548	0	2.37321	0.0132255	-3.43823	0.000878279	-0.86324	0.194003
k__Bacteria|p__Proteobacteria|c__Epsilonproteobacteria|o__Campylobacterales|f__Helicobacteraceae	0.00106613	7.8356	0.02	1.63436	0.0766382	-2.79685	0.00774055	-1.02648	0.152333
k__Bacteria|p__Proteobacteria|c__Betaproteobacteria|o__Burkholderiales|f__Alcaligenaceae	0.00102808	0.8348	0.66	-0.831394	0.608626	0.773756	0.329306	-0.131285	0.447775
k__Bacteria|p__Actinobacteria|c__Actinobacteria|o__Actinomycetales|f__	0.0010184	19.0275	0	3.23454	0.000913803	-4.22324	3.6123e-05	-0.710506	0.238695
k__Bacteria|p__Spirochaetes|c__Spirochaetes|o__Spirochaetales|f__Spirochaetaceae	0.000987444	1.0019	0.61	-0.127795	0.449156	-0.758811	0.335974	-0.903954	0.54903
k__Bacteria|p__Actinobacteria|c__Acidimicrobiia|o__Acidimicrobiales|f__	0.000937781	3.4469	0.18	1.57699	0.0860975	-0.0490745	0.48043	1.67736	0.140209
k__Bacteria|p__Bacteroidetes|c__Sphingobacteriia|o__Sphingobacteriales|f__	0.000921657	27.465	0	5.22618	2.59569e-07	-2.54883	0.00540421	3.15619	0.00119882
k__Bacteria|p__Proteobacteria|c__Alphaproteobacteria|o__Rhizobiales|f__Phyllobacteriaceae	0.000921012	35.5964	0	5.78973	1.05747e-08	-4.38753	8.59829e-06	1.92194	0.0273065
k__Bacteria|p__Actinobacteria|c__Actinobacteria|o__Actinomycetales|f__Yaniellaceae	0.00087522	35.0691	0	-4.31555	1.19405e-05	5.76037	1.25894e-08	1.07452	0.141296
k__Bacteria|p__Actinobacteria|c__Actinobacteria|o__Actinomycetales|f__Actinomycetaceae	0.000862965	3.5831	0.17	0.742004	0.229042	1.04625	0.221583	1.86591	0.0930803
k__Bacteria|p__Acidobacteria|c__[Chloracidobacteria]|o__RB41|f__Ellin6075	0.000764285	4.7369	0.09	2.01608	0.0656873	-0.424061	0.335761	1.78058	0.0562357
k__Bacteria|p__Actinobacteria|c__Acidimicrobiia|o__Acidimicrobiales|f__Iamiaceae	0.000743001	15.5784	0	3.69011	0.000336242	-0.8599	0.194922	3.17476	0.0011247
k__Bacteria|p__Proteobacteria|c__Deltaproteobacteria|o__Myxococcales|f__Polyangiaceae	0.000737842	26.4432	0	4.80513	2.31978e-06	-1.11333	0.132783	4.14051	2.599e-05
k__Bacteria|p__Bacteroidetes|c__Flavobacteriia|o__Flavobacteriales|f__Cryomorphaceae	0.000730747	7.1093	0.03	2.5353	0.0168529	-0.704912	0.240433	2.06633	0.0290981
k__Bacteria|p__Actinobacteria|c__Actinobacteria|o__Actinomycetales|Other	0.000672055	23.5609	0	4.81736	2.18209e-06	-2.15266	0.0156726	3.10743	0.00141541
k__Bacteria|p__WPS-2|c__|o__|f__	0.000660446	1.3612	0.51	1.15025	0.37506	-0.795672	0.319667	0.458359	0.323347
k__Bacteria|p__Proteobacteria|c__Alphaproteobacteria|o__Rhizobiales|f__	0.000657221	13.2261	0	-1.11739	0.131914	3.50495	0.000685039	2.30551	0.0158536
k__Bacteria|p__Actinobacteria|c__Actinobacteria|o__Actinomycetales|f__Williamsiaceae	0.000653996	22.5866	0	-2.87984	0.0029841	4.74135	3.18444e-06	1.62057	0.0525553
k__Bacteria|p__Firmicutes|c__Clostridia|o__Clostridiales|f__Dehalobacteriaceae	0.000614008	3.6916	0.16	1.57761	0.085992	-1.78362	0.111728	-0.068431	0.472721
k__Bacteria|p__Actinobacteria|c__Actinobacteria|o__Actinomycetales|f__Dietziaceae	0.000606914	21.5203	0	-3.43781	0.000439826	4.49214	1.05767e-05	0.758675	0.224023
k__Bacteria|p__Proteobacteria|c__Gammaproteobacteria|o__Alteromonadales|f__Shewanellaceae	0.000519843	0.7169	0.7	0.827408	0.612008	-0.605099	0.408835	0.296736	0.383334
k__Bacteria|p__TM7|c__TM7-3|o__|f__	0.000511458	15.0942	0	2.50804	0.00910512	1.09862	0.135968	3.8524	0.000175447
k__Bacteria|p__Firmicutes|c__Clostridia|o__Clostridiales|f__[Mogibacteriaceae]	0.000508234	8.3385	0.02	-0.871278	0.191801	-1.82005	0.0515637	-2.78657	0.00799028
k__Bacteria|p__Proteobacteria|c__Alphaproteobacteria|o__Rhodospirillales|f__Rhodospirillaceae	0.000495334	7.7872	0.02	2.43306	0.0112288	-0.196919	0.421946	2.46587	0.0205022
k__Bacteria|p__Actinobacteria|c__Thermoleophilia|o__Solirubrobacterales|f__Solirubrobacteraceae	0.000492754	18.2011	0	4.26496	2.99912e-05	-2.43447	0.0111852	2.21882	0.0132494
k__Bacteria|p__Proteobacteria|c__Alphaproteobacteria|o__Rhizobiales|f__Brucellaceae	0.000490175	0.7722	0.68	0.876632	0.57103	-0.431442	0.333073	0.525484	0.449435
k__Bacteria|p__Actinobacteria|c__Actinobacteria|o__Bifidobacteriales|f__Bifidobacteriaceae	0.000475985	5.9467	0.05	-1.28845	0.148191	2.43778	0.0221668	1.0437	0.148313
k__Bacteria|p__Proteobacteria|c__Alphaproteobacteria|o__Rhizobiales|Other	0.000454701	12.6792	0	3.51929	0.000649052	-2.38828	0.0126955	1.44885	0.0736902
k__Bacteria|p__Proteobacteria|c__Alphaproteobacteria|o__Ellin329|f__	0.000445027	8.989	0.01	2.94706	0.00481222	-2.08126	0.0280576	1.1314	0.128944
k__Bacteria|p__Proteobacteria|c__Deltaproteobacteria|o__Myxococcales|f__Haliangiaceae	0.000414713	15.5582	0	3.75763	0.000257294	-3.06836	0.00161428	1.02508	0.152664
k__Bacteria|p__Actinobacteria|c__Actinobacteria|o__Actinomycetales|f__Cellulomonadaceae	0.000405684	8.2545	0.02	-0.316002	0.376001	2.55872	0.0157589	2.23027	0.0192969
k__Bacteria|p__Actinobacteria|c__Actinobacteria|o__Actinomycetales|f__Sanguibacteraceae	0.000405684	0.4117	0.81	-0.125359	0.45012	0.594495	0.828271	0.461313	0.48343
k__Bacteria|p__Actinobacteria|c__Actinobacteria|o__Actinomycetales|f__Intrasporangiaceae	0.000394075	4.5359	0.1	1.71692	0.0644954	0.108158	0.456935	1.98888	0.0700713
k__Bacteria|p__Acidobacteria|c__Sva0725|o__Sva0725|f__	0.000386335	16.8059	0	3.92527	0.000129951	-3.14643	0.00123957	1.13002	0.129233
k__Bacteria|p__Verrucomicrobia|c__[Methylacidiphilae]|o__Methylacidiphilales|f__	0.000377305	5.9226	0.05	2.1533	0.0469429	-2.13137	0.0247942	0.211801	0.416131
k__Bacteria|p__Actinobacteria|c__Actinobacteria|o__Actinomycetales|f__Nakamurellaceae	0.00037666	13.3512	0	2.8439	0.00334234	0.351888	0.362461	3.4683	0.000785636
k__Bacteria|p__Proteobacteria|c__Gammaproteobacteria|Other|Other	0.000346347	3.1784	0.2	0.93381	0.262801	0.75475	0.2252	1.78243	0.112019
k__Bacteria|p__Proteobacteria|c__Alphaproteobacteria|o__Rhizobiales|f__Beijerinckiaceae	0.000346347	5.6307	0.06	-1.55017	0.0908262	2.35303	0.0279316	0.6718	0.250856
k__Bacteria|p__Proteobacteria|c__Alphaproteobacteria|o__Rhodobacterales|f__Rhodobacteraceae	0.000325063	7.2126	0.03	-1.8148	0.0521663	2.65148	0.0120208	0.682538	0.247449
k__Bacteria|p__Cyanobacteria|c__4C0d-2|o__YS2|f__	0.000320548	4.7094	0.09	-0.192043	0.423854	-1.69967	0.0668948	-1.92162	0.0819796
k__Bacteria|p__Firmicutes|c__Bacilli|o__Bacillales|Other	0.000299264	23.0199	0	-4.63358	5.39081e-06	3.58817	0.000249753	-1.46084	0.0720299
k__Bacteria|p__Tenericutes|c__Mollicutes|o__RF39|f__	0.000296685	3.398	0.18	1.51274	0.0977592	-1.71177	0.13041	-0.0671104	0.473247
k__Bacteria|p__Proteobacteria|c__Deltaproteobacteria|o__Bdellovibrionales|f__Bacteriovoracaceae	0.000277981	5.5187	0.06	0.811106	0.208652	1.39519	0.122219	2.29291	0.0327796
k__Bacteria|p__Proteobacteria|c__Deltaproteobacteria|o__Myxococcales|f__Nannocystaceae	0.000269596	21.8138	0	4.62879	5.51716e-06	-2.02558	0.0214039	3.02891	0.00184078
k__Bacteria|p__Firmicutes|c__Bacilli|o__Bacillales|f__[Exiguobacteraceae]	0.000257987	3.0585	0.22	1.15666	0.185557	0.459336	0.322996	1.72901	0.125712
k__Bacteria|p__Verrucomicrobia|c__[Pedosphaerae]|o__[Pedosphaerales]|f__auto67_4W	0.000255407	10.942	0	2.29065	0.0164877	-3.25289	0.00171356	-0.767026	0.221533
k__Bacteria|p__Armatimonadetes|c__Armatimonadia|o__Armatimonadales|f__Armatimonadaceae	0.000250247	10.1574	0.01	2.49343	0.00948877	-3.02919	0.0036782	-0.319753	0.374578
k__Bacteria|p__Actinobacteria|c__Actinobacteria|o__Actinomycetales|f__Micromonosporaceae	0.000247667	3.7789	0.15	1.51738	0.096879	0.180255	0.428476	1.84298	0.0979984
k__Bacteria|p__Actinobacteria|c__Actinobacteria|o__Actinomycetales|f__Propionibacteriaceae	0.000244442	6.8333	0.03	2.07018	0.0288266	-2.47164	0.020174	-0.221825	0.412225
k__Bacteria|p__Actinobacteria|c__Actinobacteria|o__Actinomycetales|f__Kineosporiaceae	0.000244442	2.6602	0.26	1.22877	0.164369	0.219906	0.412972	1.56688	0.175712
k__Bacteria|p__Proteobacteria|c__Alphaproteobacteria|o__Rhizobiales|f__Aurantimonadaceae	0.000232188	0.6631	0.72	-0.499492	0.463074	-0.262418	0.3965	-0.811151	0.625919
k__Bacteria|p__Actinobacteria|c__Actinobacteria|o__Actinomycetales|f__Nocardiopsaceae	0.000217999	4.569	0.1	1.797	0.054252	-0.0216462	0.491365	1.94587	0.0775056
k__Bacteria|p__Proteobacteria|c__Alphaproteobacteria|o__|f__	0.000209614	14.0873	0	3.72836	0.000289093	-2.41143	0.0119177	1.65447	0.049016
k__Bacteria|p__Proteobacteria|c__Alphaproteobacteria|o__Rickettsiales|f__	0.000205099	0.2795	0.87	-0.41799	0.506966	0.500293	0.925304	0.0460398	0.481639
k__Bacteria|p__Chloroflexi|c__Thermomicrobia|o__JG30-KF-CM45|f__	0.000203164	3.66	0.16	1.91206	0.083803	-1.10451	0.202028	0.981556	0.163159
k__Bacteria|p__Firmicutes|c__Bacilli|o__Bacillales|f__Paenibacillaceae	0.000195425	9.019	0.01	-2.99553	0.00410948	1.82633	0.0508503	-1.44116	0.0747703
k__Bacteria|p__Proteobacteria|c__Betaproteobacteria|o__Methylophilales|f__Methylophilaceae	0.000194135	0.9918	0.61	0.995814	0.47901	-0.536192	0.295913	0.550517	0.436474
k__Bacteria|p__Firmicutes|c__Bacilli|o__Lactobacillales|f__Leuconostocaceae	0.000183171	15.647	0	0.856875	0.195757	-3.69643	0.000327973	-2.78356	0.0040324
k__Bacteria|p__Cyanobacteria|c__Chloroplast|o__Chlorophyta|f__Trebouxiophyceae	0.000177366	15.4914	0	3.74035	0.000275646	-3.08045	0.00155015	0.993979	0.160117
k__Bacteria|p__Firmicutes|c__Bacilli|o__Lactobacillales|f__Enterococcaceae	0.000165756	35.3251	0	-4.21276	1.89204e-05	5.81852	8.90572e-09	1.24562	0.106452
k__Bacteria|p__Tenericutes|c__Mollicutes|o__Anaeroplasmatales|f__Anaeroplasmataceae	0.000150922	0.576	0.75	-0.727961	0.699956	0.57956	0.421659	-0.213559	0.415446
k__Bacteria|p__Proteobacteria|c__Alphaproteobacteria|o__Rhizobiales|f__Xanthobacteraceae	0.000146407	11.3047	0	3.09316	0.0029706	-2.80197	0.0038094	0.565714	0.285794
k__Bacteria|p__Proteobacteria|c__Alphaproteobacteria|o__Rhizobiales|f__Bartonellaceae	0.000145762	0.2029	0.9	0.287281	0.580423	-0.447791	0.981456	-0.136301	0.445791
k__Bacteria|p__Planctomycetes|c__Planctomycetia|o__Gemmatales|f__Isosphaeraceae	0.000144473	3.8712	0.14	1.73185	0.124949	-0.172677	0.431452	1.72247	0.0637383
k__Bacteria|p__Proteobacteria|Other|Other|Other	0.000142538	2.2752	0.32	0.351174	0.362729	-1.41826	0.234172	-1.04347	0.222547
k__Bacteria|p__Bacteroidetes|c__Bacteroidia|o__Bacteroidales|f__[Odoribacteraceae]	0.000138668	6.6225	0.04	-0.654849	0.256283	-1.71831	0.0643045	-2.44716	0.0215983
k__Bacteria|p__Verrucomicrobia|c__Opitutae|o__Opitutales|f__Opitutaceae	0.000138668	4.9948	0.08	1.4674	0.106701	-2.21491	0.0401496	-0.623356	0.266525
k__Bacteria|p__Proteobacteria|c__Gammaproteobacteria|o__Alteromonadales|f__Colwelliaceae	0.000135443	10.4167	0.01	3.20842	0.00200201	-2.05724	0.0297472	1.44176	0.0746847
k__Bacteria|p__Proteobacteria|c__Alphaproteobacteria|o__Rhodobacterales|f__Hyphomonadaceae	0.000131573	5.4536	0.07	0.708414	0.239344	1.46882	0.106411	2.2546	0.0362377
k__Bacteria|p__Actinobacteria|c__Acidimicrobiia|o__Acidimicrobiales|f__C111	0.000129638	14.2788	0	3.76694	0.000247894	-1.82275	0.034171	2.28943	0.0165406
k__Bacteria|p__Proteobacteria|c__Betaproteobacteria|o__Rhodocyclales|f__Rhodocyclaceae	0.000119319	4.7339	0.09	2.1732	0.044648	-1.28319	0.149569	1.08759	0.138387
k__Bacteria|p__Actinobacteria|c__Actinobacteria|o__Actinomycetales|f__Geodermatophilaceae	0.000118674	4.7097	0.09	0.788125	0.215312	1.25525	0.157042	2.12684	0.0501497
k__Bacteria|p__Proteobacteria|c__Alphaproteobacteria|o__Sphingomonadales|f__	0.000114159	13.9599	0	3.4636	0.000799508	-0.734738	0.23125	3.05276	0.00170059
k__Bacteria|p__Proteobacteria|c__Alphaproteobacteria|o__Rickettsiales|f__Rickettsiaceae	0.000111579	11.3774	0	-3.11786	0.00273252	2.78968	0.00395701	-0.605139	0.272543
k__Bacteria|p__Bacteroidetes|c__VC2_1_Bac22|o__|f__	0.000108354	10.9299	0	3.30047	0.00144786	-1.97558	0.0361521	1.62478	0.0521047
k__Bacteria|p__Firmicutes|c__Clostridia|o__Clostridiales|f__Clostridiaceae	0.000106419	19.209	0	-4.16454	4.67962e-05	3.43121	0.000450669	-1.10529	0.134517
k__Bacteria|p__Chloroflexi|c__Ellin6529|o__|f__	0.000106419	7.1319	0.03	2.56062	0.0156731	-0.774954	0.219184	2.02353	0.0322639
k__Bacteria|p__Verrucomicrobia|c__[Methylacidiphilae]|o__Methylacidiphilales|f__LD19	0.000106419	19.321	0	4.11795	5.73385e-05	-0.980924	0.163315	3.52139	0.000321973
k__Bacteria|p__Actinobacteria|c__Actinobacteria|o__Actinomycetales|f__Bogoriellaceae	9.61e-05	2.7646	0.25	-1.31921	0.140324	1.57081	0.174342	0.137092	0.445479
k__Bacteria|p__Proteobacteria|c__Gammaproteobacteria|o__|f__	9.5455e-05	11.0462	0	3.31974	0.00135152	-1.95943	0.0375468	1.66214	0.0482424
k__Bacteria|p__Bacteroidetes|c__[Saprospirae]|o__[Saprospirales]|f__Saprospiraceae	9.35202e-05	7.1717	0.03	2.54233	0.0165174	-0.695454	0.243385	2.08355	0.0279006
k__Bacteria|p__Proteobacteria|c__Epsilonproteobacteria|o__Campylobacterales|f__Campylobacteraceae	9.28752e-05	18.3255	0	-3.62925	0.000213186	3.89213	0.000149054	-0.055076	0.478039
k__Bacteria|p__AD3|c__JG37-AG-4|o__|f__	9.15853e-05	3.4779	0.18	-0.53217	0.297304	1.78543	0.111287	1.21498	0.16828
k__Bacteria|p__Proteobacteria|c__Gammaproteobacteria|o__Legionellales|f__Legionellaceae	9.02953e-05	11.2798	0	3.04806	0.00345484	-2.85433	0.00323462	0.46362	0.32146
k__Bacteria|p__Proteobacteria|c__Betaproteobacteria|o__Burkholderiales|f__	8.83604e-05	13.7166	0	3.69611	0.000328397	-1.83627	0.033159	2.19826	0.0209479
k__Bacteria|p__Planctomycetes|c__Planctomycetia|o__Planctomycetales|f__Planctomycetaceae	8.64255e-05	11.3635	0	2.88399	0.00294504	-0.128592	0.44884	3.02842	0.0036876
k__Bacteria|p__Actinobacteria|c__Actinobacteria|o__Actinomycetales|f__Promicromonosporaceae	8.19108e-05	6.54	0.04	-2.21694	0.0199706	2.28401	0.0335568	-0.127795	0.449156
k__Bacteria|p__Cyanobacteria|c__Chloroplast|Other|Other	7.6751e-05	4.4024	0.11	0.0984395	0.460792	-1.80454	0.106719	-1.70915	0.0655677
k__Bacteria|p__Proteobacteria|c__Deltaproteobacteria|o__Spirobacillales|f__	7.09463e-05	1.878	0.39	1.28677	0.297263	-0.313996	0.376762	1.09282	0.205854
k__Bacteria|p__Actinobacteria|c__Actinobacteria|o__Actinomycetales|f__Thermomonosporaceae	6.90114e-05	10.658	0	3.18904	0.00214122	-2.33741	0.0145634	1.13845	0.127467
k__Bacteria|p__Proteobacteria|c__Deltaproteobacteria|o__Myxococcales|f__Cystobacterineae	5.41772e-05	5.3587	0.07	1.037	0.149869	-2.29883	0.0322719	-1.17913	0.178759
k__Bacteria|p__Firmicutes|c__Clostridia|o__Clostridiales|f__Peptococcaceae	5.15973e-05	4.6351	0.1	0.129529	0.448469	-1.86603	0.0930554	-1.73701	0.0617884
Unassigned|Other|Other|Other|Other	0.00195296	1.4036	0.5	1.13847	0.382387	-0.899981	0.276098	0.340433	0.366765
Genus
k__Bacteria|p__Bacteroidetes|c__Bacteroidia|o__Bacteroidales|f__S24-7|g__	0.089077	18.5948	0	3.12719	0.00132365	-4.19964	4.01015e-05	-0.804288	0.210615
k__Bacteria|p__Firmicutes|c__Clostridia|o__Clostridiales|f__|g__	0.0651287	8.328	0.02	2.14734	0.0238249	-2.79118	0.00787742	-0.459073	0.323091
k__Bacteria|p__Firmicutes|c__Bacilli|o__Bacillales|f__Staphylococcaceae|g__Staphylococcus	0.0547293	56.5419	0	-7.16363	1.17854e-12	5.84893	3.71066e-09	-1.95489	0.0552981
k__Bacteria|p__Proteobacteria|c__Gammaproteobacteria|o__Pseudomonadales|f__Pseudomonadaceae|g__Pseudomonas	0.0497256	4.7014	0.1	1.98861	0.0701171	-1.81547	0.0520884	0.34953	0.363346
k__Bacteria|p__Firmicutes|c__Bacilli|o__Lactobacillales|f__Lactobacillaceae|g__Lactobacillus	0.0442505	2.2925	0.32	1.07932	0.210335	-1.48047	0.208121	-0.308817	0.378731
k__Bacteria|p__Proteobacteria|c__Gammaproteobacteria|o__Pseudomonadales|f__Moraxellaceae|g__Acinetobacter	0.0406245	9.825	0.01	-2.84394	0.00668385	2.66486	0.00577649	-0.43088	0.333278
k__Bacteria|p__Cyanobacteria|c__Chloroplast|o__Streptophyta|f__|g__	0.0375996	9.5139	0.01	2.32097	0.0152163	-2.97318	0.00442098	-0.452194	0.325564
k__Bacteria|p__Actinobacteria|c__Actinobacteria|o__Actinomycetales|f__Micrococcaceae|g__Arthrobacter	0.0294066	54.5785	0	-6.76315	2.02537e-11	6.20264	4.16431e-10	-1.16023	0.122977
k__Bacteria|p__Proteobacteria|c__Gammaproteobacteria|o__Enterobacteriales|f__Enterobacteriaceae|g__	0.0283734	26.8828	0	-4.96354	1.03827e-06	3.98161	5.13374e-05	-1.426	0.0769348
k__Bacteria|p__Proteobacteria|c__Gammaproteobacteria|o__Pseudomonadales|f__Moraxellaceae|g__	0.0238644	16.272	0	0.451757	0.325722	3.09926	0.00145502	3.61521	0.000450161
k__Bacteria|p__Proteobacteria|c__Betaproteobacteria|o__Burkholderiales|f__Comamonadaceae|g__	0.0238083	36.1024	0	-3.72504	0.000146465	5.98615	3.22294e-09	1.94844	0.025681
k__Bacteria|p__Proteobacteria|c__Alphaproteobacteria|o__Sphingomonadales|f__Sphingomonadaceae|g__Sphingomonas	0.0215754	31.6205	0	-2.37579	0.00875567	5.56325	3.97204e-08	3.00002	0.00202471
k__Bacteria|p__Firmicutes|c__Clostridia|o__Clostridiales|f__Lachnospiraceae|g__	0.0189323	17.9708	0	2.83077	0.00348269	-4.19233	4.14157e-05	-1.1215	0.131038
k__Bacteria|p__Bacteroidetes|c__Sphingobacteriia|o__Sphingobacteriales|f__Sphingobacteriaceae|g__Pedobacter	0.0158791	11.0683	0	3.2379	0.00180621	-1.14243	0.126637	2.39513	0.0124607
k__Bacteria|p__Bacteroidetes|c__Sphingobacteriia|o__Sphingobacteriales|f__Sphingobacteriaceae|g__	0.0145375	19.0779	0	4.35538	1.99251e-05	-2.1203	0.0169905	2.63417	0.00632569
k__Bacteria|p__Firmicutes|c__Clostridia|o__Clostridiales|f__Ruminococcaceae|g__	0.0138648	7.8141	0.02	1.11265	0.132929	-2.75365	0.00884033	-1.55423	0.0900966
k__Bacteria|p__Firmicutes|c__Clostridia|o__Clostridiales|f__Ruminococcaceae|g__Oscillospira	0.0137017	1.6141	0.45	0.373174	0.35451	-1.2195	0.333981	-0.819261	0.309478
k__Bacteria|p__Proteobacteria|c__Gammaproteobacteria|o__Xanthomonadales|f__Xanthomonadaceae|g__	0.0124401	1.3414	0.51	1.12322	0.392018	-0.381904	0.351266	0.845366	0.29843
k__Bacteria|p__Actinobacteria|c__Actinobacteria|o__Actinomycetales|f__Mycobacteriaceae|g__Mycobacterium	0.0107787	5.5549	0.06	2.28055	0.0338629	-0.757408	0.224403	1.73453	0.0621182
k__Bacteria|p__Firmicutes|c__Bacilli|o__Lactobacillales|f__Carnobacteriaceae|g__Carnobacterium	0.0102595	3.5012	0.17	1.1474	0.188413	0.603339	0.273142	1.86385	0.0935134
k__Bacteria|p__Proteobacteria|c__Gammaproteobacteria|o__Enterobacteriales|f__Enterobacteriaceae|g__Erwinia	0.0101182	26.8699	0	-5.17006	3.51033e-07	3.15648	0.00119764	-2.48292	0.00651557
k__Bacteria|p__Proteobacteria|c__Deltaproteobacteria|o__Desulfovibrionales|f__Desulfovibrionaceae|g__Desulfovibrio	0.00966418	6.404	0.04	1.37297	0.127321	-2.5305	0.0170848	-1.04451	0.148124
k__Bacteria|p__Actinobacteria|c__Actinobacteria|o__Actinomycetales|f__Nocardiaceae|g__Rhodococcus	0.00958614	7.0633	0.03	1.53573	0.093453	0.966857	0.166808	2.65508	0.0118934
k__Bacteria|p__Bacteroidetes|c__Flavobacteriia|o__Flavobacteriales|f__Flavobacteriaceae|g__Flavobacterium	0.00914498	19.7944	0	4.44905	1.29374e-05	-2.46114	0.0103871	2.39355	0.00834312
k__Bacteria|p__Bacteroidetes|c__Flavobacteriia|o__Flavobacteriales|f__[Weeksellaceae]|g__Chryseobacterium	0.00871414	7.0678	0.03	2.63941	0.0124575	-1.18593	0.117825	1.69601	0.0674127
k__Bacteria|p__Actinobacteria|c__Actinobacteria|o__Actinomycetales|f__Pseudonocardiaceae|g__Pseudonocardia	0.00852323	14.084	0	3.75276	0.000262348	-2.08762	0.0276244	2.00722	0.0223631
k__Bacteria|p__Proteobacteria|c__Betaproteobacteria|o__Burkholderiales|f__Oxalobacteraceae|g__Janthinobacterium	0.00729135	4.9013	0.09	1.94869	0.0769983	-0.194312	0.422966	1.93812	0.0394565
k__Bacteria|p__Actinobacteria|c__Actinobacteria|o__Actinomycetales|f__Micrococcaceae|g__Renibacterium	0.00718493	59.4583	0	-5.08332	2.78167e-07	7.63821	3.30399e-14	2.12456	0.0168118
k__Bacteria|p__Firmicutes|c__Bacilli|o__Lactobacillales|f__Aerococcaceae|g__Aerococcus	0.00686954	15.6727	0	-2.76246	0.00430259	3.88768	0.00015181	0.88956	0.186851
k__Bacteria|p__Proteobacteria|c__Betaproteobacteria|o__Burkholderiales|f__Oxalobacteraceae|g__	0.0068489	3.2235	0.2	1.30123	0.144885	0.317466	0.375445	1.74446	0.121619
k__Bacteria|p__Firmicutes|c__Clostridia|o__Clostridiales|f__Christensenellaceae|g__Christensenella	0.00672894	2.3739	0.31	1.45042	0.220413	-0.363602	0.358078	1.22207	0.166261
k__Bacteria|p__Actinobacteria|c__Actinobacteria|o__Actinomycetales|f__Streptomycetaceae|g__Streptomyces	0.00623038	38.8278	0	5.43037	4.21779e-08	-5.53894	4.56452e-08	0.36913	0.356015
k__Bacteria|p__Firmicutes|c__Clostridia|o__Clostridiales|f__Christensenellaceae|g__	0.00560863	7.766	0.02	2.46869	0.0203413	-2.43755	0.0110904	0.248862	0.401734
k__Bacteria|p__Proteobacteria|c__Betaproteobacteria|o__Burkholderiales|f__Burkholderiaceae|g__Burkholderia	0.00559831	8.2176	0.02	2.59484	0.0141951	-2.44471	0.0108727	0.379786	0.352052
k__Bacteria|p__Actinobacteria|c__Actinobacteria|o__Actinomycetales|f__Brevibacteriaceae|g__Brevibacterium	0.00553962	31.7226	0	-4.42128	7.35867e-06	5.34581	1.3502e-07	0.541331	0.29414
k__Bacteria|p__Actinobacteria|c__Actinobacteria|o__Actinomycetales|f__Corynebacteriaceae|g__Corynebacterium	0.00540288	52.75	0	-5.31915	7.81907e-08	7.05573	2.57538e-12	1.27986	0.100297
k__Bacteria|p__Actinobacteria|c__Thermoleophilia|o__Solirubrobacterales|f__|g__	0.00538934	19.9109	0	4.45211	1.27548e-05	-2.1986	0.0139531	2.66124	0.00583908
k__Bacteria|p__Actinobacteria|c__Actinobacteria|o__Actinomycetales|f__Nocardioidaceae|g__	0.00523777	7.2602	0.03	1.85868	0.0473048	0.60694	0.271945	2.64631	0.0122064
k__Bacteria|p__Proteobacteria|c__Gammaproteobacteria|o__Pseudomonadales|f__Pseudomonadaceae|Other	0.0049914	17.3532	0	4.15748	4.8266e-05	-2.50526	0.00917719	2.02987	0.0211848
k__Bacteria|p__Actinobacteria|c__Actinobacteria|o__Actinomycetales|f__Micrococcaceae|g__	0.00481339	3.5641	0.17	-0.524837	0.299848	1.80319	0.107037	1.24089	0.160984
k__Bacteria|p__Tenericutes|c__Mollicutes|o__Mycoplasmatales|f__Mycoplasmataceae|g__Mycoplasma	0.00478759	3.7343	0.15	1.64255	0.0753577	-1.75362	0.119243	0.0328815	0.486885
k__Bacteria|p__Proteobacteria|c__Alphaproteobacteria|o__Rickettsiales|f__mitochondria|Other	0.00472309	13.4848	0	3.08962	0.00150308	-3.35685	0.00118253	0.0031516	0.498743
k__Bacteria|p__Firmicutes|c__Clostridia|o__Clostridiales|f__Lachnospiraceae|g__Coprococcus	0.00442254	6.2737	0.04	1.42177	0.11632	-2.50416	0.0184112	-0.964563	0.167382
k__Bacteria|p__Firmicutes|c__Bacilli|o__Bacillales|f__Bacillaceae|g__Bacillus	0.00439029	9.755	0.01	-3.03929	0.00355702	2.27253	0.0172911	-1.03981	0.149213
k__Bacteria|p__Firmicutes|c__Clostridia|o__Clostridiales|f__Ruminococcaceae|g__Ruminococcus	0.00432515	9.7483	0.01	0.26418	0.395821	-2.74352	0.0091177	-2.47309	0.0100463
k__Bacteria|p__Actinobacteria|c__Actinobacteria|o__Actinomycetales|f__Dermabacteraceae|g__Brachybacterium	0.00424839	14.6187	0	-2.26432	0.0176659	3.81839	0.000201489	1.36524	0.0860887
k__Bacteria|p__Actinobacteria|c__Actinobacteria|o__Actinomycetales|f__Microbacteriaceae|g__	0.00424581	8.6446	0.01	2.93232	0.00504654	-1.43342	0.0758686	1.76755	0.0578521
k__Bacteria|p__Proteobacteria|c__Alphaproteobacteria|o__Rhizobiales|f__Rhizobiaceae|g__Rhizobium	0.00422647	16.831	0	4.0356	8.16938e-05	-1.60308	0.0544586	2.80479	0.00377622
k__Bacteria|p__Bacteroidetes|c__[Saprospirae]|o__[Saprospirales]|f__Chitinophagaceae|g__	0.00417874	22.6862	0	4.74577	3.11578e-06	-2.27203	0.0115424	2.90886	0.00272066
k__Bacteria|p__Actinobacteria|c__Coriobacteriia|o__Coriobacteriales|f__Coriobacteriaceae|g__Adlercreutzia	0.00414198	1.9711	0.37	-1.00421	0.236459	-0.267114	0.394691	-1.36853	0.25672
k__Bacteria|p__Proteobacteria|c__Gammaproteobacteria|o__Pasteurellales|f__Pasteurellaceae|g__Pasteurella	0.00400653	3.7792	0.15	-0.877514	0.190104	1.93138	0.0801537	0.983791	0.243914
k__Bacteria|p__Proteobacteria|c__Gammaproteobacteria|o__Enterobacteriales|f__Enterobacteriaceae|Other	0.0039085	5.2061	0.07	-2.12286	0.0506481	0.469067	0.319511	-1.85219	0.0479989
k__Bacteria|p__Proteobacteria|c__Gammaproteobacteria|o__Alteromonadales|f__Alteromonadaceae|g__Cellvibrio	0.00389108	2.914	0.23	1.43581	0.113292	-0.0185977	0.492581	1.55345	0.180474
k__Bacteria|p__Firmicutes|c__Bacilli|o__Bacillales|f__Staphylococcaceae|g__Jeotgalicoccus	0.00382401	2.6657	0.26	1.00317	0.236836	0.524085	0.30011	1.62612	0.155885
k__Bacteria|p__Actinobacteria|c__Actinobacteria|o__Actinomycetales|f__Nocardioidaceae|g__Aeromicrobium	0.00371823	7.5714	0.02	1.86568	0.046565	0.663012	0.253661	2.71043	0.0100794
k__Bacteria|p__TM7|c__TM7-1|o__|f__|g__	0.00356215	12.4226	0	3.24776	0.00174477	-0.642778	0.260184	2.90902	0.00271925
k__Bacteria|p__Proteobacteria|c__Alphaproteobacteria|o__Caulobacterales|f__Caulobacteraceae|g__	0.00317517	12.1274	0	3.23989	0.00179361	-0.715515	0.237145	2.82717	0.00352211
k__Bacteria|p__Proteobacteria|c__Alphaproteobacteria|o__Rhizobiales|f__Methylobacteriaceae|g__Methylobacterium	0.00307391	0.9476	0.62	0.168206	0.433211	0.708251	0.359092	0.897295	0.554342
k__Bacteria|p__Bacteroidetes|c__Sphingobacteriia|o__Sphingobacteriales|f__Sphingobacteriaceae|g__Sphingobacterium	0.00306617	2.3159	0.31	0.56121	0.287327	-1.49005	0.204318	-0.885769	0.281806
k__Bacteria|p__Firmicutes|c__Bacilli|o__Lactobacillales|f__Streptococcaceae|g__Streptococcus	0.00302102	7.8468	0.02	-2.79031	0.00789858	1.32844	0.0920164	-1.71775	0.064381
k__Bacteria|p__TM7|c__TM7-3|o__CW040|f__F16|g__	0.00293847	4.7129	0.09	2.16997	0.0450136	-1.14001	0.127141	1.22822	0.164523
k__Bacteria|p__Actinobacteria|c__Actinobacteria|o__Actinomycetales|f__Frankiaceae|g__	0.00262243	19.526	0	4.41599	1.50826e-05	-2.56094	0.00782915	2.25686	0.0120085
k__Bacteria|p__Firmicutes|c__Bacilli|o__Lactobacillales|f__Carnobacteriaceae|g__	0.0025818	17.5868	0	-2.83951	0.0033887	4.13913	5.22943e-05	1.05836	0.144945
k__Bacteria|p__Actinobacteria|c__Thermoleophilia|o__Solirubrobacterales|f__Patulibacteraceae|g__Patulibacter	0.00244442	18.3837	0	-1.39221	0.0819293	4.15255	4.93184e-05	2.65663	0.0059194
k__Bacteria|p__Proteobacteria|c__Deltaproteobacteria|o__Myxococcales|f__|g__	0.00243346	16.396	0	3.93174	0.000126502	-2.97107	0.00222571	1.31367	0.0944784
k__Bacteria|p__Proteobacteria|c__Betaproteobacteria|o__Burkholderiales|f__Oxalobacteraceae|g__Ralstonia	0.00242765	75.7634	0	-6.32375	1.91463e-10	8.47327	3.5789e-17	1.60712	0.0540143
k__Bacteria|p__Actinobacteria|c__Thermoleophilia|o__Solirubrobacterales|f__Patulibacteraceae|g__	0.0023838	9.8829	0.01	2.87259	0.00610682	-0.513289	0.303874	2.6286	0.00643036
k__Bacteria|p__Proteobacteria|c__Betaproteobacteria|o__Neisseriales|f__Neisseriaceae|g__	0.00233349	1.0483	0.59	-0.620262	0.401314	-0.33919	0.367233	-1.02069	0.461103
k__Bacteria|p__Actinobacteria|c__Actinobacteria|o__Actinomycetales|f__Streptomycetaceae|g__	0.00224964	25.1015	0	4.7085	3.74322e-06	-4.01963	4.37173e-05	1.10845	0.133834
k__Bacteria|p__Proteobacteria|c__Alphaproteobacteria|o__Rhizobiales|f__Hyphomicrobiaceae|g__Devosia	0.00224771	7.299	0.03	1.95676	0.0377816	0.479535	0.315779	2.62543	0.0129809
k__Bacteria|p__Proteobacteria|c__Gammaproteobacteria|o__Legionellales|f__Coxiellaceae|g__Rickettsiella	0.00224513	26.1005	0	4.2341	1.72103e-05	-4.71636	3.60157e-06	-0.112521	0.455205
k__Bacteria|p__Bacteroidetes|c__Cytophagia|o__Cytophagales|f__Cytophagaceae|g__Hymenobacter	0.00217096	5.6918	0.06	2.21147	0.0405049	-1.96388	0.0371578	0.444133	0.328473
k__Bacteria|p__Proteobacteria|c__Alphaproteobacteria|o__Rhizobiales|f__Rhizobiaceae|g__Agrobacterium	0.00206454	0.6695	0.72	-0.0306513	0.487774	0.699731	0.726143	0.670973	0.376678
k__Bacteria|p__Proteobacteria|c__Alphaproteobacteria|o__Rhizobiales|f__Bradyrhizobiaceae|g__	0.00203938	17.1067	0	4.0654	7.19245e-05	-2.87159	0.0030631	1.5602	0.0593566
k__Bacteria|p__Acidobacteria|c__Acidobacteriia|o__Acidobacteriales|f__Acidobacteriaceae|g__	0.00197553	14.6657	0	3.57103	0.000533364	-3.11932	0.00135952	0.769446	0.220814
k__Bacteria|p__Proteobacteria|c__Gammaproteobacteria|o__Xanthomonadales|f__Xanthomonadaceae|g__Luteibacter	0.00178785	10.3375	0.01	3.20887	0.00199884	-1.59651	0.055187	1.90615	0.0424727
k__Bacteria|p__Proteobacteria|c__Betaproteobacteria|o__Burkholderiales|f__Oxalobacteraceae|Other	0.0017872	5.6558	0.06	2.29058	0.0329812	-1.79394	0.0546171	0.70187	0.24138
k__Bacteria|p__Firmicutes|c__Bacilli|o__Lactobacillales|f__Aerococcaceae|g__	0.00177108	23.0284	0	-2.24002	0.0125447	4.77637	2.67733e-06	2.3564	0.0138397
k__Bacteria|p__Actinobacteria|c__Actinobacteria|o__Actinomycetales|f__Microbacteriaceae|Other	0.00176205	2.0531	0.36	-0.361181	0.358982	1.35668	0.262326	0.970509	0.248845
k__Bacteria|p__Proteobacteria|c__Alphaproteobacteria|o__Caulobacterales|f__Caulobacteraceae|g__Mycoplana	0.0017356	8.4882	0.01	2.61196	0.0135039	-0.358639	0.359932	2.49892	0.00934293
k__Bacteria|p__Proteobacteria|c__Gammaproteobacteria|o__Pasteurellales|f__Pasteurellaceae|g__Mannheimia	0.00167885	1.2819	0.53	-0.297681	0.382973	-0.748572	0.340586	-1.07967	0.420437
k__Bacteria|p__Actinobacteria|c__Actinobacteria|o__Actinomycetales|f__Microbacteriaceae|g__Microbacterium	0.00165563	1.6595	0.44	-0.0574749	0.477083	1.1064	0.402828	1.05107	0.21992
k__Bacteria|p__Proteobacteria|c__Gammaproteobacteria|o__Xanthomonadales|f__Xanthomonadaceae|g__Luteimonas	0.0016524	5.2522	0.07	-1.65965	0.0727383	2.23272	0.038351	0.430778	0.333315
k__Bacteria|p__Proteobacteria|c__Gammaproteobacteria|o__Xanthomonadales|f__Xanthomonadaceae|g__Rhodanobacter	0.00164724	7.6931	0.02	1.06816	0.142725	1.55028	0.0908049	2.73053	0.00948476
k__Bacteria|p__Firmicutes|c__Clostridia|o__Clostridiales|f__Lachnospiraceae|Other	0.00162725	2.3159	0.31	1.29776	0.145777	-1.37754	0.252516	0.0340081	0.486435
k__Bacteria|p__Proteobacteria|c__Betaproteobacteria|o__Burkholderiales|f__Comamonadaceae|Other	0.00162532	2.7386	0.25	-0.0491776	0.480389	1.40853	0.238461	1.36435	0.129342
k__Bacteria|p__Actinobacteria|c__Actinobacteria|o__Actinomycetales|f__Dermacoccaceae|g__Dermacoccus	0.00157114	12.5268	0	3.12713	0.0026478	-0.335521	0.368616	3.0863	0.00151997
k__Bacteria|p__Actinobacteria|c__Actinobacteria|o__Actinomycetales|f__Micrococcaceae|Other	0.00149052	4.0035	0.14	1.88763	0.0886132	-0.484014	0.314188	1.57957	0.0856544
k__Bacteria|p__Proteobacteria|c__Gammaproteobacteria|o__Oceanospirillales|f__Halomonadaceae|g__Halomonas	0.00146407	3.6525	0.16	-0.626992	0.265332	1.85263	0.095904	1.17881	0.178856
k__Bacteria|p__Bacteroidetes|c__Flavobacteriia|o__Flavobacteriales|f__Flavobacteriaceae|g__Capnocytophaga	0.00143312	6.7938	0.03	-0.0688298	0.472563	2.21394	0.0402491	2.15378	0.0234432
k__Bacteria|p__Bacteroidetes|c__Bacteroidia|o__Bacteroidales|f__Rikenellaceae|g__	0.00143247	8.3115	0.02	2.84128	0.0067399	-1.97065	0.0365728	1.12694	0.129883
k__Bacteria|p__Proteobacteria|c__Gammaproteobacteria|o__Xanthomonadales|f__Xanthomonadaceae|g__Dokdonella	0.00142151	9.189	0.01	2.91932	0.0052619	-0.923776	0.177802	2.26646	0.0175674
k__Bacteria|p__Bacteroidetes|c__Bacteroidia|o__Bacteroidales|f__|g__	0.00139829	0.4533	0.8	0.658557	0.765271	-0.479086	0.473908	0.238726	0.405659
k__Bacteria|p__Actinobacteria|c__Actinobacteria|o__Actinomycetales|f__Pseudonocardiaceae|g__Actinomycetospora	0.00139635	11.7359	0	3.38887	0.00105272	-2.28268	0.0168368	1.41236	0.0789215
k__Bacteria|p__Proteobacteria|c__Alphaproteobacteria|o__Rhizobiales|f__Methylocystaceae|g__	0.00138152	15.0975	0	3.51202	0.000667064	-3.3199	0.000675373	0.502874	0.307527
k__Bacteria|p__Verrucomicrobia|c__Verrucomicrobiae|o__Verrucomicrobiales|f__Verrucomicrobiaceae|g__Luteolibacter	0.00137636	9.6549	0.01	2.49667	0.00940237	0.171649	0.431857	2.90662	0.00548041
k__Bacteria|p__Firmicutes|c__Erysipelotrichi|o__Erysipelotrichales|f__Erysipelotrichaceae|g__Allobaculum	0.00135443	15.6194	0	-3.41413	0.0004799	3.54038	0.000599323	-0.173684	0.431057
k__Bacteria|p__Firmicutes|c__Bacilli|o__Lactobacillales|f__Aerococcaceae|g__Facklamia	0.00135378	36.5125	0	-4.71944	1.77367e-06	5.7472	1.36102e-08	0.618999	0.267959
k__Bacteria|p__Bacteroidetes|c__Cytophagia|o__Cytophagales|f__Cytophagaceae|g__Dyadobacter	0.00134605	6.0205	0.05	1.16428	0.183233	1.16347	0.122319	2.44632	0.0216486
k__Bacteria|p__Proteobacteria|c__Alphaproteobacteria|o__Sphingomonadales|f__Sphingomonadaceae|g__Sphingobium	0.00125833	1.994	0.37	0.117538	0.453217	1.11058	0.20006	1.24691	0.318645
k__Bacteria|p__Cyanobacteria|c__Chloroplast|o__Chlorophyta|f__|g__	0.00125704	29.6403	0	5.2365	2.45476e-07	-4.12426	2.7894e-05	1.58124	0.0569116
k__Bacteria|p__Actinobacteria|c__Actinobacteria|o__Actinomycetales|f__Sporichthyaceae|g__	0.00121383	7.5007	0.02	2.05314	0.0300445	0.384532	0.350292	2.6353	0.0126093
k__Bacteria|p__Firmicutes|c__Clostridia|o__Clostridiales|Other|Other	0.00118674	1.8171	0.4	1.34138	0.269695	-0.849205	0.296826	0.613741	0.269693
k__Bacteria|p__Firmicutes|c__Clostridia|o__Clostridiales|f__Lachnospiraceae|g__Roseburia	0.00117835	10.3295	0.01	2.27479	0.0171889	-3.14732	0.00247164	-0.678097	0.248855
k__Bacteria|p__Actinobacteria|c__Actinobacteria|o__Actinomycetales|f__Microbacteriaceae|g__Salinibacterium	0.001159	9.4246	0.01	1.62657	0.0778717	1.27983	0.100302	3.06967	0.00321443
k__Bacteria|p__Proteobacteria|c__Alphaproteobacteria|o__Rhizobiales|f__Bradyrhizobiaceae|g__Bosea	0.00115385	15.4772	0	3.93289	0.000125899	-2.24496	0.0185781	2.04603	0.0203768
k__Bacteria|p__Actinobacteria|c__Actinobacteria|o__Actinomycetales|f__Actinospicaceae|g__	0.00111966	12.1548	0	2.37321	0.0132255	-3.43823	0.000878279	-0.86324	0.194003
k__Bacteria|p__Proteobacteria|c__Gammaproteobacteria|o__Xanthomonadales|f__Sinobacteraceae|g__Nevskia	0.00107967	32.9143	0	4.78403	1.28863e-06	-5.27586	1.98199e-07	-0.0737102	0.47062
k__Bacteria|p__Proteobacteria|c__Alphaproteobacteria|o__Rhodospirillales|f__Acetobacteraceae|g__	0.00106613	17.0012	0	3.94205	0.000121184	-3.17778	0.00111307	1.11684	0.132032
k__Bacteria|p__Actinobacteria|c__Actinobacteria|o__Actinomycetales|f__Actinosynnemataceae|g__	0.00105646	24.132	0	4.15209	2.47089e-05	-4.4762	1.13972e-05	0.0394854	0.484252
k__Bacteria|p__Actinobacteria|c__Actinobacteria|o__Actinomycetales|f__Microbacteriaceae|g__Leucobacter	0.00104614	10.1415	0.01	-1.52788	0.0949068	3.17389	0.00225619	1.52269	0.0639177
k__Bacteria|p__Actinobacteria|c__Actinobacteria|o__Actinomycetales|f__|g__	0.0010184	19.0275	0	3.23454	0.000913803	-4.22324	3.6123e-05	-0.710506	0.238695
k__Bacteria|p__Proteobacteria|c__Alphaproteobacteria|o__Sphingomonadales|f__Sphingomonadaceae|g__	0.00100744	13.625	0	3.61047	0.00045846	-2.62698	0.00646101	1.30835	0.0953769
k__Bacteria|p__Proteobacteria|c__Gammaproteobacteria|o__Xanthomonadales|f__Sinobacteraceae|g__	0.000991314	8.4806	0.01	2.81663	0.00727952	-2.16695	0.0226788	0.902303	0.183448
k__Bacteria|p__Spirochaetes|c__Spirochaetes|o__Spirochaetales|f__Spirochaetaceae|g__Treponema	0.000987444	1.0019	0.61	-0.127795	0.449156	-0.758811	0.335974	-0.903954	0.54903
k__Bacteria|p__Actinobacteria|c__Actinobacteria|o__Actinomycetales|f__Pseudonocardiaceae|g__Amycolatopsis	0.000980349	16.8788	0	3.95092	0.000116778	-3.11386	0.00138495	1.19091	0.116844
k__Bacteria|p__Actinobacteria|c__Acidimicrobiia|o__Acidimicrobiales|f__|g__	0.000937781	3.4469	0.18	1.57699	0.0860975	-0.0490745	0.48043	1.67736	0.140209
k__Bacteria|p__Bacteroidetes|c__Sphingobacteriia|o__Sphingobacteriales|f__|g__	0.000921657	27.465	0	5.22618	2.59569e-07	-2.54883	0.00540421	3.15619	0.00119882
k__Bacteria|p__Actinobacteria|c__Actinobacteria|o__Actinomycetales|f__Sporichthyaceae|g__Sporichthya	0.000910693	13.4083	0	3.66158	0.000375998	-1.98549	0.0235452	2.01021	0.0333067
k__Bacteria|p__Actinobacteria|c__Actinobacteria|o__Actinomycetales|f__Nocardioidaceae|g__Nocardioides	0.000909403	6.71	0.03	2.1552	0.0233598	0.014815	0.49409	2.3748	0.0263376
k__Bacteria|p__Actinobacteria|c__Actinobacteria|o__Actinomycetales|f__Yaniellaceae|g__Yaniella	0.00087522	35.0691	0	-4.31555	1.19405e-05	5.76037	1.25894e-08	1.07452	0.141296
k__Bacteria|p__Proteobacteria|c__Alphaproteobacteria|o__Caulobacterales|f__Caulobacteraceae|g__Brevundimonas	0.00086748	2.7302	0.26	-0.00866843	0.496542	1.38472	0.124604	1.38474	0.2492
k__Bacteria|p__Firmicutes|c__Clostridia|o__Clostridiales|f__Lachnospiraceae|g__[Ruminococcus]	0.000865545	9.7483	0.01	0.26418	0.395821	-2.74352	0.0091177	-2.47309	0.0100463
k__Bacteria|p__Bacteroidetes|c__Flavobacteriia|o__Flavobacteriales|f__Flavobacteriaceae|Other	0.00086361	22.4078	0	4.55703	7.78245e-06	-3.57634	0.000261333	1.38893	0.0824275
k__Bacteria|p__Actinobacteria|c__Actinobacteria|o__Actinomycetales|f__Nocardiaceae|g__Nocardia	0.000851356	27.4335	0	4.9385	1.18088e-06	-4.17348	2.24984e-05	1.20538	0.114028
k__Bacteria|p__Proteobacteria|c__Gammaproteobacteria|o__Xanthomonadales|f__Xanthomonadaceae|Other	0.000845551	13.1406	0	-0.920868	0.17856	3.43463	0.000890035	2.44989	0.0107174
k__Bacteria|p__Verrucomicrobia|c__Verrucomicrobiae|o__Verrucomicrobiales|f__Verrucomicrobiaceae|g__	0.000831362	6.7476	0.03	2.55844	0.0157715	-1.78253	0.0559967	1.00665	0.157052
k__Bacteria|p__Actinobacteria|c__Actinobacteria|o__Actinomycetales|f__Frankiaceae|Other	0.000815238	18.2812	0	4.24715	3.24764e-05	-2.74762	0.00450222	1.88403	0.0297808
k__Bacteria|p__Proteobacteria|c__Alphaproteobacteria|o__Caulobacterales|f__Caulobacteraceae|g__Caulobacter	0.000813303	8.5603	0.01	2.65233	0.0119908	-0.427273	0.33459	2.47402	0.0100201
k__Bacteria|p__Proteobacteria|c__Betaproteobacteria|o__Neisseriales|f__Neisseriaceae|g__Kingella	0.000797179	17.0013	0	-2.38302	0.0128783	4.1209	5.66081e-05	1.53986	0.0617978
k__Bacteria|p__Proteobacteria|c__Betaproteobacteria|o__Burkholderiales|f__Comamonadaceae|g__Limnohabitans	0.00077525	8.1023	0.02	-2.32818	0.0149267	2.6482	0.0121383	0.117084	0.453397
k__Bacteria|p__Actinobacteria|c__Actinobacteria|o__Actinomycetales|f__Streptomycetaceae|g__Streptacidiphilus	0.0007688	0.2477	0.88	0.494656	0.931265	-0.318141	0.562783	0.221309	0.412426
k__Bacteria|p__Acidobacteria|c__[Chloracidobacteria]|o__RB41|f__Ellin6075|g__	0.000764285	4.7369	0.09	2.01608	0.0656873	-0.424061	0.335761	1.78058	0.0562357
k__Bacteria|p__Verrucomicrobia|c__Verrucomicrobiae|o__Verrucomicrobiales|f__Verrucomicrobiaceae|g__Prosthecobacter	0.000747516	7.4255	0.02	1.10994	0.133513	1.46798	0.106582	2.69342	0.0106086
k__Bacteria|p__Firmicutes|c__Clostridia|o__Clostridiales|f__Lachnospiraceae|g__Dorea	0.000746226	3.4033	0.18	0.20364	0.419318	-1.64331	0.150479	-1.43161	0.114191
k__Bacteria|p__Actinobacteria|c__Acidimicrobiia|o__Acidimicrobiales|f__Iamiaceae|g__Iamia	0.000743001	15.5784	0	3.69011	0.000336242	-0.8599	0.194922	3.17476	0.0011247
k__Bacteria|p__Proteobacteria|c__Betaproteobacteria|o__Burkholderiales|f__Comamonadaceae|g__Lampropedia	0.000741712	11.7407	0	-3.42421	0.000924871	1.77954	0.0375755	-1.95766	0.0377023
k__Bacteria|p__Proteobacteria|c__Deltaproteobacteria|o__Myxococcales|f__Polyangiaceae|Other	0.000737842	26.4432	0	4.80513	2.31978e-06	-1.11333	0.132783	4.14051	2.599e-05
k__Bacteria|p__Bacteroidetes|c__Flavobacteriia|o__Flavobacteriales|f__Cryomorphaceae|g__Fluviicola	0.000730747	7.1093	0.03	2.5353	0.0168529	-0.704912	0.240433	2.06633	0.0290981
k__Bacteria|p__Actinobacteria|c__Actinobacteria|o__Actinomycetales|f__Microbacteriaceae|g__Cryocola	0.000730102	16.4874	0	-0.643529	0.25994	3.70223	0.000320563	3.02301	0.00187705
k__Bacteria|p__Proteobacteria|c__Alphaproteobacteria|o__Rhizobiales|f__Rhizobiaceae|g__	0.000726877	4.7666	0.09	2.12875	0.0499129	-0.765941	0.221856	1.55972	0.0891198
k__Bacteria|p__Proteobacteria|c__Alphaproteobacteria|o__Sphingomonadales|f__Sphingomonadaceae|Other	0.000717848	4.0121	0.13	1.93207	0.080026	-1.50396	0.0994432	0.601276	0.273828
k__Bacteria|p__Actinobacteria|c__Actinobacteria|o__Actinomycetales|f__Actinomycetaceae|g__Arcanobacterium	0.000708818	3.3762	0.18	1.25667	0.156656	0.428384	0.334186	1.80734	0.106063
k__Bacteria|p__Proteobacteria|c__Gammaproteobacteria|o__Pseudomonadales|f__Pseudomonadaceae|g__	0.000682375	3.4741	0.18	0.371256	0.355223	1.32126	0.13981	1.73685	0.12362
k__Bacteria|p__Proteobacteria|c__Betaproteobacteria|o__Burkholderiales|f__Comamonadaceae|g__Delftia	0.00067657	7.7351	0.02	2.75954	0.00868231	-1.80706	0.0530645	1.20216	0.114651
k__Bacteria|p__Bacteroidetes|c__Cytophagia|o__Cytophagales|f__Cytophagaceae|g__Spirosoma	0.00067528	1.922	0.38	-0.382837	0.35092	1.32339	0.27856	0.913279	0.270822
k__Bacteria|p__Proteobacteria|c__Betaproteobacteria|o__Neisseriales|f__Neisseriaceae|Other	0.00067528	0.6975	0.71	-0.822053	0.61657	0.575345	0.423793	-0.32083	0.37417
k__Bacteria|p__Verrucomicrobia|c__[Spartobacteria]|o__[Chthoniobacterales]|f__[Chthoniobacteraceae]|g__Chthoniobacter	0.000674635	10.7095	0	3.26929	0.00161729	-1.91979	0.0411632	1.64681	0.0497989
k__Bacteria|p__Actinobacteria|c__Actinobacteria|o__Actinomycetales|Other|Other	0.000672055	23.5609	0	4.81736	2.18209e-06	-2.15266	0.0156726	3.10743	0.00141541
k__Bacteria|p__WPS-2|c__|o__|f__|g__	0.000660446	1.3612	0.51	1.15025	0.37506	-0.795672	0.319667	0.458359	0.323347
k__Bacteria|p__Proteobacteria|c__Alphaproteobacteria|o__Rhizobiales|f__|g__	0.000657221	13.2261	0	-1.11739	0.131914	3.50495	0.000685039	2.30551	0.0158536
k__Bacteria|p__Actinobacteria|c__Actinobacteria|o__Actinomycetales|f__Williamsiaceae|g__Williamsia	0.000653996	22.5866	0	-2.87984	0.0029841	4.74135	3.18444e-06	1.62057	0.0525553
k__Bacteria|p__Proteobacteria|c__Gammaproteobacteria|o__Xanthomonadales|f__Xanthomonadaceae|g__Stenotrophomonas	0.000644967	0.7682	0.68	-0.478627	0.474153	0.876476	0.571157	0.358412	0.360018
k__Bacteria|p__Bacteroidetes|c__Flavobacteriia|o__Flavobacteriales|f__Flavobacteriaceae|g__	0.000634002	3.8241	0.15	1.94896	0.0769504	-0.938092	0.174099	1.18953	0.175675
k__Bacteria|p__Firmicutes|c__Clostridia|o__Clostridiales|f__Dehalobacteriaceae|g__Dehalobacterium	0.000614008	3.6916	0.16	1.57761	0.085992	-1.78362	0.111728	-0.068431	0.472721
k__Bacteria|p__Actinobacteria|c__Actinobacteria|o__Actinomycetales|f__Dietziaceae|g__Dietzia	0.000606914	21.5203	0	-3.43781	0.000439826	4.49214	1.05767e-05	0.758675	0.224023
k__Bacteria|p__Proteobacteria|c__Alphaproteobacteria|o__Sphingomonadales|f__Sphingomonadaceae|g__Novosphingobium	0.000606269	4.2953	0.12	1.75749	0.059126	-0.0492523	0.480359	1.87481	0.0912279
k__Bacteria|p__Proteobacteria|c__Epsilonproteobacteria|o__Campylobacterales|f__Helicobacteraceae|g__Flexispira	0.000590789	4.7871	0.09	1.30312	0.144401	-2.18457	0.0433807	-0.772692	0.219852
k__Bacteria|p__Actinobacteria|c__Thermoleophilia|o__Solirubrobacterales|f__Conexibacteraceae|g__	0.00057531	12.3252	0	3.5083	0.000676472	-2.03869	0.0311108	1.78881	0.0368231
k__Bacteria|p__Actinobacteria|c__Coriobacteriia|o__Coriobacteriales|f__Coriobacteriaceae|g__	0.000561121	4.3405	0.11	-0.474415	0.317602	-1.43332	0.113824	-1.96264	0.0745326
k__Bacteria|p__Proteobacteria|c__Betaproteobacteria|o__Burkholderiales|f__Alcaligenaceae|g__	0.000550801	8.734	0.01	-2.03502	0.0313869	2.90907	0.00543762	0.700756	0.241728
k__Bacteria|p__Proteobacteria|c__Gammaproteobacteria|o__Pseudomonadales|f__Moraxellaceae|g__Perlucidibaca	0.000539837	15.5504	0	3.94254	0.000120935	-2.09938	0.0178916	2.20318	0.0206867
k__Bacteria|p__Actinobacteria|c__Actinobacteria|o__Actinomycetales|f__Nocardioidaceae|g__Kribbella	0.000539837	17.8343	0	3.49304	0.000358169	-3.90336	0.000142302	-0.105378	0.458038
k__Bacteria|p__Proteobacteria|c__Gammaproteobacteria|o__Pseudomonadales|f__Moraxellaceae|g__Alkanindiges	0.000539192	3.517	0.17	1.58882	0.0840763	-0.0417617	0.483344	1.69766	0.134357
k__Bacteria|p__Proteobacteria|c__Alphaproteobacteria|o__Rhizobiales|f__Phyllobacteriaceae|g__Aminobacter	0.000523713	21.2233	0	4.55973	7.68285e-06	-1.95883	0.0250662	3.0205	0.00189268
k__Bacteria|p__Firmicutes|c__Bacilli|o__Lactobacillales|f__Carnobacteriaceae|g__Desemzia	0.000520488	2.3424	0.31	0.713231	0.237851	0.738642	0.345093	1.52468	0.191007
k__Bacteria|p__Proteobacteria|c__Gammaproteobacteria|o__Alteromonadales|f__Shewanellaceae|g__Shewanella	0.000519843	0.7169	0.7	0.827408	0.612008	-0.605099	0.408835	0.296736	0.383334
k__Bacteria|p__Bacteroidetes|c__[Saprospirae]|o__[Saprospirales]|f__Chitinophagaceae|g__Chitinophaga	0.000515973	21.2033	0	3.83519	9.4102e-05	-4.23774	3.38671e-05	-0.0674147	0.473126
k__Bacteria|p__Actinobacteria|c__Actinobacteria|o__Actinomycetales|f__Pseudonocardiaceae|g__	0.000512748	3.7632	0.15	-1.46962	0.106248	1.86584	0.0930962	0.269455	0.39379
k__Bacteria|p__TM7|c__TM7-3|o__|f__|g__	0.000511458	15.0942	0	2.50804	0.00910512	1.09862	0.135968	3.8524	0.000175447
k__Bacteria|p__Firmicutes|c__Bacilli|o__Bacillales|f__Planococcaceae|Other	0.000508234	48.4169	0	-6.57098	7.49759e-11	5.52567	2.46176e-08	-1.63144	0.0513989
k__Bacteria|p__Firmicutes|c__Clostridia|o__Clostridiales|f__[Mogibacteriaceae]|g__	0.000508234	8.3385	0.02	-0.871278	0.191801	-1.82005	0.0515637	-2.78657	0.00799028
k__Bacteria|p__Actinobacteria|c__Actinobacteria|o__Actinomycetales|f__Actinosynnemataceae|Other	0.000507589	14.0976	0	3.37879	0.00109207	-3.2259	0.000941834	0.451639	0.325765
k__Bacteria|p__Proteobacteria|c__Alphaproteobacteria|o__Caulobacterales|f__Caulobacteraceae|g__Phenylobacterium	0.000504364	4.8264	0.09	1.05864	0.217324	1.02544	0.152577	2.19166	0.0426058
k__Bacteria|p__Actinobacteria|c__Thermoleophilia|o__Solirubrobacterales|f__Solirubrobacteraceae|g__	0.000492754	18.2011	0	4.26496	2.99912e-05	-2.43447	0.0111852	2.21882	0.0132494
k__Bacteria|p__Actinobacteria|c__Actinobacteria|o__Actinomycetales|f__Pseudonocardiaceae|g__Saccharopolyspora	0.000486305	11.9911	0	-3.07769	0.0031292	3.01824	0.00190686	-0.331019	0.370315
k__Bacteria|p__Proteobacteria|c__Epsilonproteobacteria|o__Campylobacterales|f__Helicobacteraceae|g__	0.00047534	4.408	0.11	0.838404	0.200902	-2.0687	0.0578612	-1.16488	0.183051
k__Bacteria|p__Firmicutes|c__Clostridia|o__Clostridiales|f__Lachnospiraceae|g__Anaerostipes	0.000465021	0.4586	0.8	0.286064	0.387415	0.355319	0.541763	0.670991	0.753339
k__Bacteria|p__Proteobacteria|c__Alphaproteobacteria|o__Rhizobiales|Other|Other	0.000454701	12.6792	0	3.51929	0.000649052	-2.38828	0.0126955	1.44885	0.0736902
k__Bacteria|p__Acidobacteria|c__Acidobacteriia|o__Acidobacteriales|f__Acidobacteriaceae|g__Terriglobus	0.000453411	23.3897	0	3.6778	0.000176439	-4.64572	5.08328e-06	-0.650532	0.257674
k__Bacteria|p__Proteobacteria|c__Alphaproteobacteria|o__Ellin329|f__|g__	0.000445027	8.989	0.01	2.94706	0.00481222	-2.08126	0.0280576	1.1314	0.128944
k__Bacteria|p__Proteobacteria|c__Alphaproteobacteria|o__Rhizobiales|f__Brucellaceae|Other	0.000428258	0.7892	0.67	0.47375	0.476759	0.367063	0.356786	0.888327	0.561547
k__Bacteria|p__Proteobacteria|c__Deltaproteobacteria|o__Myxococcales|f__Haliangiaceae|g__	0.000414713	15.5582	0	3.75763	0.000257294	-3.06836	0.00161428	1.02508	0.152664
k__Bacteria|p__Actinobacteria|c__Actinobacteria|o__Actinomycetales|f__Sanguibacteraceae|g__Sanguibacter	0.000405684	0.4117	0.81	-0.125359	0.45012	0.594495	0.828271	0.461313	0.48343
k__Bacteria|p__Proteobacteria|c__Betaproteobacteria|o__Burkholderiales|f__Oxalobacteraceae|g__Oxalobacter	0.000401169	6.0202	0.05	1.84796	0.0484558	-2.3644	0.0270886	-0.357171	0.360482
k__Bacteria|p__Proteobacteria|c__Alphaproteobacteria|o__Rhizobiales|f__Phyllobacteriaceae|g__Phyllobacterium	0.000397299	39.9578	0	5.79696	1.01289e-08	-5.29338	9.00568e-08	1.01779	0.154389
k__Bacteria|p__Actinobacteria|c__Thermoleophilia|o__Solirubrobacterales|f__Conexibacteraceae|g__Conexibacter	0.00039343	20.9851	0	3.9854	5.05247e-05	-4.07835	6.80334e-05	0.257547	0.398378
k__Bacteria|p__Firmicutes|c__Bacilli|o__Lactobacillales|f__Carnobacteriaceae|g__Trichococcus	0.00039085	1.4017	0.5	0.91702	0.269349	0.12106	0.451822	1.126	0.390246
k__Bacteria|p__Actinobacteria|c__Thermoleophilia|o__Solirubrobacterales|f__Conexibacteraceae|Other	0.000390205	24.8738	0	4.6741	4.42864e-06	-4.02371	4.29657e-05	1.06667	0.14306
k__Bacteria|p__Acidobacteria|c__Sva0725|o__Sva0725|f__|g__	0.000386335	16.8059	0	3.92527	0.000129951	-3.14643	0.00123957	1.13002	0.129233
k__Bacteria|p__Proteobacteria|c__Gammaproteobacteria|o__Enterobacteriales|f__Enterobacteriaceae|g__Citrobacter	0.000386335	8.0243	0.02	2.56007	0.0156976	-2.42073	0.011617	0.365855	0.357237
k__Bacteria|p__Verrucomicrobia|c__[Spartobacteria]|o__[Chthoniobacterales]|f__[Chthoniobacteraceae]|g__	0.00038182	13.0912	0	3.61659	0.000447768	-1.89978	0.0287313	2.04725	0.0304755
k__Bacteria|p__Actinobacteria|c__Actinobacteria|o__Actinomycetales|f__Nocardiaceae|g__	0.00037795	2.7247	0.26	1.51375	0.195134	-1.3823	0.125161	0.265727	0.395225
k__Bacteria|p__Verrucomicrobia|c__[Methylacidiphilae]|o__Methylacidiphilales|f__|g__	0.000377305	5.9226	0.05	2.1533	0.0469429	-2.13137	0.0247942	0.211801	0.416131
k__Bacteria|p__Actinobacteria|c__Actinobacteria|o__Actinomycetales|f__Nakamurellaceae|g__	0.00037666	13.3512	0	2.8439	0.00334234	0.351888	0.362461	3.4683	0.000785636
k__Bacteria|p__Actinobacteria|c__Actinobacteria|o__Bifidobacteriales|f__Bifidobacteriaceae|Other	0.000364406	0.4138	0.81	-0.0709238	0.471729	0.572998	0.849969	0.499273	0.46319
k__Bacteria|p__Actinobacteria|c__Actinobacteria|o__Actinomycetales|f__Microbacteriaceae|g__Agrococcus	0.000348282	3.4237	0.18	0.585798	0.279006	1.14365	0.189577	1.79293	0.109475
k__Bacteria|p__Proteobacteria|c__Gammaproteobacteria|Other|Other|Other	0.000346347	3.1784	0.2	0.93381	0.262801	0.75475	0.2252	1.78243	0.112019
k__Bacteria|p__Proteobacteria|c__Alphaproteobacteria|o__Rhizobiales|f__Beijerinckiaceae|g__	0.000346347	5.6307	0.06	-1.55017	0.0908262	2.35303	0.0279316	0.6718	0.250856
k__Bacteria|p__Proteobacteria|c__Gammaproteobacteria|o__Pasteurellales|f__Pasteurellaceae|g__Aggregatibacter	0.000339252	0.1615	0.92	-0.0930038	0.46295	0.377698	1	0.278455	0.585497
k__Bacteria|p__Proteobacteria|c__Gammaproteobacteria|o__Enterobacteriales|f__Enterobacteriaceae|g__Serratia	0.000331513	12.6245	0	-3.10979	0.00140413	3.14573	0.00248513	-0.237814	0.406013
k__Bacteria|p__Cyanobacteria|c__4C0d-2|o__YS2|f__|g__	0.000320548	4.7094	0.09	-0.192043	0.423854	-1.69967	0.0668948	-1.92162	0.0819796
k__Bacteria|p__Actinobacteria|c__Actinobacteria|o__Actinomycetales|f__Microbacteriaceae|g__Mycetocola	0.000319903	0.8921	0.64	0.907291	0.546379	-0.279727	0.389843	0.711812	0.357436
k__Bacteria|p__Actinobacteria|c__Actinobacteria|o__Actinomycetales|f__Cellulomonadaceae|Other	0.000310229	4.2884	0.12	0.332983	0.369574	1.52386	0.0956584	1.89893	0.0863609
k__Bacteria|p__Proteobacteria|c__Betaproteobacteria|o__Burkholderiales|f__Comamonadaceae|g__Comamonas	0.000299909	8.0164	0.02	-2.66094	0.0116883	2.27143	0.0173406	-0.62663	0.265451
k__Bacteria|p__Bacteroidetes|c__Flavobacteriia|o__Flavobacteriales|f__[Weeksellaceae]|g__	0.000299909	36.1994	0	-4.71821	1.78443e-06	5.71298	1.6652e-08	0.585895	0.278973
k__Bacteria|p__Firmicutes|c__Bacilli|o__Bacillales|Other|Other	0.000299264	23.0199	0	-4.63358	5.39081e-06	3.58817	0.000249753	-1.46084	0.0720299
k__Bacteria|p__Actinobacteria|c__Actinobacteria|o__Actinomycetales|f__Nocardioidaceae|g__Friedmanniella	0.00029733	5.6637	0.06	2.36952	0.0267165	-1.48829	0.102505	1.09605	0.136528
k__Bacteria|p__Tenericutes|c__Mollicutes|o__RF39|f__|g__	0.000296685	3.398	0.18	1.51274	0.0977592	-1.71177	0.13041	-0.0671104	0.473247
k__Bacteria|p__Verrucomicrobia|c__[Spartobacteria]|o__[Chthoniobacterales]|f__[Chthoniobacteraceae]|g__Candidatus Xiphinematobacter	0.00029475	13.3602	0	3.62704	0.000430035	-2.37281	0.0132399	1.5824	0.0567787
k__Bacteria|p__Firmicutes|c__Bacilli|o__Bacillales|f__Planococcaceae|g__Solibacillus	0.000283785	13.5634	0	-0.930799	0.175979	3.48787	0.000730327	2.49262	0.00951029
k__Bacteria|p__Proteobacteria|c__Alphaproteobacteria|o__Rhodospirillales|f__Rhodospirillaceae|g__	0.00028314	2.7846	0.25	1.10827	0.20081	0.43234	0.332747	1.64883	0.148773
k__Bacteria|p__Actinobacteria|c__Actinobacteria|o__Actinomycetales|f__Streptomycetaceae|Other	0.00028185	7.6931	0.02	2.64207	0.01236	-2.15812	0.0231887	0.720056	0.235745
k__Bacteria|p__Proteobacteria|c__Deltaproteobacteria|o__Bdellovibrionales|f__Bacteriovoracaceae|g__	0.000277981	5.5187	0.06	0.811106	0.208652	1.39519	0.122219	2.29291	0.0327796
k__Bacteria|p__Proteobacteria|c__Betaproteobacteria|o__Burkholderiales|f__Alcaligenaceae|g__Pigmentiphaga	0.000271531	6.4143	0.04	2.47031	0.0202494	-1.82509	0.0509906	0.867301	0.192889
k__Bacteria|p__Proteobacteria|c__Deltaproteobacteria|o__Myxococcales|f__Nannocystaceae|g__Nannocystis	0.000269596	21.8138	0	4.62879	5.51716e-06	-2.02558	0.0214039	3.02891	0.00184078
k__Bacteria|p__Firmicutes|c__Erysipelotrichi|o__Erysipelotrichales|f__Erysipelotrichaceae|g__	0.000265081	0.6506	0.72	-0.568372	0.427337	-0.165368	0.434327	-0.788856	0.645294
k__Bacteria|p__Proteobacteria|c__Alphaproteobacteria|o__Sphingomonadales|f__Sphingomonadaceae|g__Sphingopyxis	0.000264436	2.523	0.28	0.875982	0.28578	0.624816	0.266046	1.58828	0.168333
k__Bacteria|p__Verrucomicrobia|c__[Pedosphaerae]|o__[Pedosphaerales]|f__auto67_4W|g__	0.000255407	10.942	0	2.29065	0.0164877	-3.25289	0.00171356	-0.767026	0.221533
k__Bacteria|p__Proteobacteria|c__Gammaproteobacteria|o__Alteromonadales|f__Alteromonadaceae|g__	0.000252182	67.9387	0	-7.19685	4.62148e-13	7.31394	3.89129e-13	-0.516192	0.30286
k__Bacteria|p__Proteobacteria|c__Alphaproteobacteria|o__Rhizobiales|f__Hyphomicrobiaceae|g__Rhodoplanes	0.000252182	2.2422	0.33	1.40896	0.23827	-0.35155	0.362588	1.18881	0.175886
k__Bacteria|p__Proteobacteria|c__Deltaproteobacteria|o__Desulfovibrionales|f__Desulfovibrionaceae|g__	0.000251537	1.4748	0.48	-0.654794	0.38445	1.21432	0.33694	0.505673	0.306543
k__Bacteria|p__Armatimonadetes|c__Armatimonadia|o__Armatimonadales|f__Armatimonadaceae|g__	0.000250247	10.1574	0.01	2.49343	0.00948877	-3.02919	0.0036782	-0.319753	0.374578
k__Bacteria|p__Bacteroidetes|c__Flavobacteriia|o__Flavobacteriales|f__Flavobacteriaceae|g__Myroides	0.000249602	7.6733	0.02	2.18291	0.0217816	-2.62486	0.0130029	-0.252648	0.40027
k__Bacteria|p__Actinobacteria|c__Actinobacteria|o__Actinomycetales|f__Micromonosporaceae|Other	0.000247667	3.7789	0.15	1.51738	0.096879	0.180255	0.428476	1.84298	0.0979984
k__Bacteria|p__Proteobacteria|c__Alphaproteobacteria|o__Rhodobacterales|f__Rhodobacteraceae|g__	0.000246377	2.2303	0.33	-1.05103	0.219933	1.46413	0.214739	0.323327	0.373224
k__Bacteria|p__Actinobacteria|c__Actinobacteria|o__Actinomycetales|f__Propionibacteriaceae|g__Propionibacterium	0.000244442	6.8333	0.03	2.07018	0.0288266	-2.47164	0.020174	-0.221825	0.412225
k__Bacteria|p__Proteobacteria|c__Alphaproteobacteria|o__Rhizobiales|f__Aurantimonadaceae|g__	0.000232188	0.6631	0.72	-0.499492	0.463074	-0.262418	0.3965	-0.811151	0.625919
k__Bacteria|p__Proteobacteria|c__Gammaproteobacteria|o__Pasteurellales|f__Pasteurellaceae|g__Haemophilus	0.000222513	2.1244	0.35	0.0316195	0.487388	1.1996	0.172722	1.24246	0.321102
k__Bacteria|p__Proteobacteria|c__Gammaproteobacteria|o__Pasteurellales|f__Pasteurellaceae|Other	0.000217999	0.4256	0.81	-0.651256	0.772322	0.325719	0.372318	-0.385153	0.525093
k__Bacteria|p__Proteobacteria|c__Alphaproteobacteria|o__Rhodospirillales|f__Rhodospirillaceae|g__Inquilinus	0.000212194	14.1558	0	3.68713	0.00034019	-1.40251	0.080381	2.62517	0.00649544
k__Bacteria|p__Firmicutes|c__Bacilli|o__Bacillales|f__Bacillaceae|Other	0.000210259	12.5499	0	-3.06731	0.00161999	3.16731	0.00230782	-0.169555	0.43268
k__Bacteria|p__Proteobacteria|c__Alphaproteobacteria|o__|f__|g__	0.000209614	14.0873	0	3.72836	0.000289093	-2.41143	0.0119177	1.65447	0.049016
k__Bacteria|p__Proteobacteria|c__Alphaproteobacteria|o__Rickettsiales|f__|g__	0.000205099	0.2795	0.87	-0.41799	0.506966	0.500293	0.925304	0.0460398	0.481639
k__Bacteria|p__Actinobacteria|c__Actinobacteria|o__Actinomycetales|f__Intrasporangiaceae|Other	0.000203809	12.5393	0	3.07128	0.00159855	-0.217217	0.41402	3.14427	0.00249756
k__Bacteria|p__Chloroflexi|c__Thermomicrobia|o__JG30-KF-CM45|f__|g__	0.000203164	3.66	0.16	1.91206	0.083803	-1.10451	0.202028	0.981556	0.163159
k__Bacteria|p__Verrucomicrobia|c__[Spartobacteria]|o__[Chthoniobacterales]|f__[Chthoniobacteraceae]|g__DA101	0.000200585	18.7056	0	4.3238	2.3005e-05	-2.46326	0.010326	2.25427	0.0120897
k__Bacteria|p__Firmicutes|c__Bacilli|o__Bacillales|f__Paenibacillaceae|g__Paenibacillus	0.000195425	9.019	0.01	-2.99553	0.00410948	1.82633	0.0508503	-1.44116	0.0747703
k__Bacteria|p__Proteobacteria|c__Betaproteobacteria|o__Methylophilales|f__Methylophilaceae|g__	0.000194135	0.9918	0.61	0.995814	0.47901	-0.536192	0.295913	0.550517	0.436474
k__Bacteria|p__Actinobacteria|c__Actinobacteria|o__Actinomycetales|f__Actinosynnemataceae|g__Kutzneria	0.000192845	22.2529	0	3.79574	0.000110405	-4.42691	1.43391e-05	-0.301078	0.381677
k__Bacteria|p__Firmicutes|c__Bacilli|o__Bacillales|f__Planococcaceae|g__Sporosarcina	0.00018575	5.0127	0.08	-0.989361	0.161243	2.22154	0.0394716	1.15347	0.186538
k__Bacteria|p__Firmicutes|c__Bacilli|o__Bacillales|f__[Exiguobacteraceae]|g__Exiguobacterium	0.00018446	2.5592	0.28	1.083	0.209106	0.38769	0.349123	1.57621	0.172466
k__Bacteria|p__Firmicutes|c__Bacilli|o__Lactobacillales|f__Leuconostocaceae|g__	0.000183171	15.647	0	0.856875	0.195757	-3.69643	0.000327973	-2.78356	0.0040324
k__Bacteria|p__Bacteroidetes|c__Cytophagia|o__Cytophagales|f__Cytophagaceae|g__Cytophaga	0.000174141	9.3529	0.01	2.91261	0.00537627	-2.38074	0.0129585	0.792148	0.214137
k__Bacteria|p__Proteobacteria|c__Betaproteobacteria|o__Burkholderiales|f__Comamonadaceae|g__Acidovorax	0.000167691	1.1151	0.57	0.25447	0.399566	-0.995905	0.478945	-0.724105	0.351751
k__Bacteria|p__Firmicutes|c__Bacilli|o__Lactobacillales|f__Enterococcaceae|g__Enterococcus	0.000165756	35.3251	0	-4.21276	1.89204e-05	5.81852	8.90572e-09	1.24562	0.106452
k__Bacteria|p__Proteobacteria|c__Betaproteobacteria|o__Burkholderiales|f__Comamonadaceae|g__Hydrogenophaga	0.000159307	43.4684	0	-5.41766	4.52883e-08	6.1177	1.42406e-09	0.227516	0.410011
k__Bacteria|p__Actinobacteria|c__Actinobacteria|o__Actinomycetales|f__Nocardiaceae|Other	0.000158662	25.553	0	4.55243	7.95439e-06	-4.33899	1.07354e-05	0.616005	0.268945
k__Bacteria|p__Proteobacteria|c__Gammaproteobacteria|o__Pasteurellales|f__Pasteurellaceae|g__	0.000156082	7.7901	0.02	1.7064	0.06595	-2.78314	0.0080754	-0.933785	0.175207
k__Bacteria|p__Actinobacteria|c__Actinobacteria|o__Actinomycetales|f__Actinomycetaceae|g__	0.000154147	4.358	0.11	-1.18498	0.177019	2.0871	0.0553184	0.803913	0.210723
k__Bacteria|p__Actinobacteria|c__Actinobacteria|o__Actinomycetales|f__Kineosporiaceae|g__	0.000152857	6.1059	0.05	2.38017	0.025957	-0.754666	0.225225	1.84637	0.0486285
k__Bacteria|p__Firmicutes|c__Bacilli|o__Bacillales|f__Planococcaceae|g__	0.000151567	5.8119	0.05	-2.10184	0.0266752	2.14213	0.048275	-0.144627	0.442503
k__Bacteria|p__Tenericutes|c__Mollicutes|o__Anaeroplasmatales|f__Anaeroplasmataceae|g__Anaeroplasma	0.000150922	0.576	0.75	-0.727961	0.699956	0.57956	0.421659	-0.213559	0.415446
k__Bacteria|p__Actinobacteria|c__Actinobacteria|o__Actinomycetales|f__Nocardiopsaceae|g__Prauseria	0.000147697	2.2505	0.32	-0.000552132	0.49978	1.25319	0.157603	1.26119	0.31086
k__Bacteria|p__Proteobacteria|c__Alphaproteobacteria|o__Rhizobiales|f__Xanthobacteraceae|g__Labrys	0.000146407	11.3047	0	3.09316	0.0029706	-2.80197	0.0038094	0.565714	0.285794
k__Bacteria|p__Proteobacteria|c__Alphaproteobacteria|o__Rhizobiales|f__Bartonellaceae|g__Bartonella	0.000145762	0.2029	0.9	0.287281	0.580423	-0.447791	0.981456	-0.136301	0.445791
k__Bacteria|p__Planctomycetes|c__Planctomycetia|o__Gemmatales|f__Isosphaeraceae|g__	0.000144473	3.8712	0.14	1.73185	0.124949	-0.172677	0.431452	1.72247	0.0637383
k__Bacteria|p__Proteobacteria|c__Gammaproteobacteria|o__Legionellales|f__Coxiellaceae|g__	0.000143183	13.3658	0	3.02312	0.00187637	-3.37969	0.00108852	-0.0926614	0.463086
k__Bacteria|p__Proteobacteria|Other|Other|Other|Other	0.000142538	2.2752	0.32	0.351174	0.362729	-1.41826	0.234172	-1.04347	0.222547
k__Bacteria|p__Bacteroidetes|c__Bacteroidia|o__Bacteroidales|f__[Odoribacteraceae]|g__Odoribacter	0.000138668	6.6225	0.04	-0.654849	0.256283	-1.71831	0.0643045	-2.44716	0.0215983
k__Bacteria|p__Verrucomicrobia|c__Opitutae|o__Opitutales|f__Opitutaceae|g__Opitutus	0.000138668	4.9948	0.08	1.4674	0.106701	-2.21491	0.0401496	-0.623356	0.266525
k__Bacteria|p__Proteobacteria|c__Alphaproteobacteria|o__Caulobacterales|f__Caulobacteraceae|g__Asticcacaulis	0.000137378	1.7085	0.43	0.277597	0.390661	-1.21942	0.334027	-0.923832	0.26668
k__Bacteria|p__Verrucomicrobia|c__[Spartobacteria]|o__[Chthoniobacterales]|f__[Chthoniobacteraceae]|g__Ellin506	0.000136733	16.0357	0	3.97269	0.000106597	-2.60546	0.00688141	1.72664	0.0421158
k__Bacteria|p__Proteobacteria|c__Gammaproteobacteria|o__Alteromonadales|f__Colwelliaceae|g__	0.000135443	10.4167	0.01	3.20842	0.00200201	-2.05724	0.0297472	1.44176	0.0746847
k__Bacteria|p__Proteobacteria|c__Betaproteobacteria|o__Burkholderiales|f__Alcaligenaceae|g__Achromobacter	0.000132863	6.9528	0.03	-1.82689	0.0507876	-0.583179	0.279886	-2.58758	0.0144981
k__Bacteria|p__Proteobacteria|c__Alphaproteobacteria|o__Rhodobacterales|f__Hyphomonadaceae|g__	0.000131573	5.4536	0.07	0.708414	0.239344	1.46882	0.106411	2.2546	0.0362377
k__Bacteria|p__Actinobacteria|c__Actinobacteria|o__Actinomycetales|f__Micrococcaceae|g__Kocuria	0.000130283	49.9259	0	-6.0578	1.03498e-09	6.36943	2.84598e-10	-0.219958	0.412952
k__Bacteria|p__Actinobacteria|c__Acidimicrobiia|o__Acidimicrobiales|f__C111|g__	0.000129638	14.2788	0	3.76694	0.000247894	-1.82275	0.034171	2.28943	0.0165406
k__Bacteria|p__Actinobacteria|c__Actinobacteria|o__Actinomycetales|f__Microbacteriaceae|g__Rathayibacter	0.000129638	2.1133	0.35	-1.38101	0.250913	0.38037	0.351835	-1.12919	0.194113
k__Bacteria|p__Bacteroidetes|c__Cytophagia|o__Cytophagales|f__Cytophagaceae|g__	0.000125768	26.3023	0	5.04751	6.71391e-07	-3.53466	0.00030622	1.96796	0.0245365
k__Bacteria|p__Actinobacteria|c__Actinobacteria|o__Actinomycetales|f__Intrasporangiaceae|g__	0.000119964	1.2343	0.54	-1.0795	0.420549	0.374297	0.354092	-0.805154	0.315548
k__Bacteria|p__Proteobacteria|c__Betaproteobacteria|o__Rhodocyclales|f__Rhodocyclaceae|g__	0.000119319	4.7339	0.09	2.1732	0.044648	-1.28319	0.149569	1.08759	0.138387
k__Bacteria|p__Cyanobacteria|c__Chloroplast|o__Chlorophyta|f__Trebouxiophyceae|g__	0.000119319	25.4791	0	4.59866	6.37821e-06	-4.26743	1.48305e-05	0.738679	0.230051
k__Bacteria|p__Actinobacteria|c__Actinobacteria|o__Actinomycetales|f__Geodermatophilaceae|g__	0.000118674	4.7097	0.09	0.788125	0.215312	1.25525	0.157042	2.12684	0.0501497
k__Bacteria|p__Firmicutes|c__Bacilli|o__Bacillales|f__Bacillaceae|g__	0.000118029	7.6364	0.02	-1.79956	0.0539472	2.7412	0.00918216	0.789554	0.214894
k__Bacteria|p__Proteobacteria|c__Alphaproteobacteria|o__Sphingomonadales|f__|g__	0.000114159	13.9599	0	3.4636	0.000799508	-0.734738	0.23125	3.05276	0.00170059
k__Bacteria|p__Proteobacteria|c__Gammaproteobacteria|o__Xanthomonadales|f__Xanthomonadaceae|g__Lysobacter	0.000114159	1.0205	0.6	-0.608758	0.407014	1.00808	0.470122	0.348431	0.363758
k__Bacteria|p__Proteobacteria|c__Alphaproteobacteria|o__Rhizobiales|f__Methylobacteriaceae|g__	0.000114159	1.4947	0.47	-0.443621	0.328658	1.19545	0.347867	0.717905	0.354612
k__Bacteria|p__Actinobacteria|c__Actinobacteria|o__Bifidobacteriales|f__Bifidobacteriaceae|g__Bifidobacterium	0.000111579	8.662	0.01	-1.20585	0.113938	2.90543	0.00550118	1.60502	0.0813678
k__Bacteria|p__Proteobacteria|c__Alphaproteobacteria|o__Rickettsiales|f__Rickettsiaceae|g__	0.000111579	11.3774	0	-3.11786	0.00273252	2.78968	0.00395701	-0.605139	0.272543
k__Bacteria|p__Proteobacteria|c__Alphaproteobacteria|o__Sphingomonadales|f__Sphingomonadaceae|g__Blastomonas	0.000111579	4.9574	0.08	1.64546	0.0749058	0.347707	0.36403	2.15183	0.0471157
k__Bacteria|p__Bacteroidetes|c__VC2_1_Bac22|o__|f__|g__	0.000108354	10.9299	0	3.30047	0.00144786	-1.97558	0.0361521	1.62478	0.0521047
k__Bacteria|p__Firmicutes|c__Clostridia|o__Clostridiales|f__Clostridiaceae|g__Clostridium	0.000106419	19.209	0	-4.16454	4.67962e-05	3.43121	0.000450669	-1.10529	0.134517
k__Bacteria|p__Chloroflexi|c__Ellin6529|o__|f__|g__	0.000106419	7.1319	0.03	2.56062	0.0156731	-0.774954	0.219184	2.02353	0.0322639
k__Bacteria|p__Verrucomicrobia|c__[Methylacidiphilae]|o__Methylacidiphilales|f__LD19|g__	0.000106419	19.321	0	4.11795	5.73385e-05	-0.980924	0.163315	3.52139	0.000321973
k__Bacteria|p__Proteobacteria|c__Betaproteobacteria|o__Burkholderiales|f__Comamonadaceae|g__Rhodoferax	0.000105775	3.27	0.19	1.79138	0.109849	-1.19145	0.175109	0.761882	0.223065
k__Bacteria|p__Actinobacteria|c__Actinobacteria|o__Actinomycetales|f__Actinosynnemataceae|g__Lentzea	0.000104485	2.3578	0.31	1.3548	0.26322	-1.34872	0.133071	0.125495	0.450066
k__Bacteria|p__Bacteroidetes|c__Flavobacteriia|o__Flavobacteriales|f__[Weeksellaceae]|g__Wautersiella	0.000103195	0.6384	0.73	-0.0597043	0.476196	-0.632614	0.395239	-0.702333	0.723707
k__Bacteria|p__Proteobacteria|c__Gammaproteobacteria|o__Pseudomonadales|f__Moraxellaceae|g__Psychrobacter	0.00010255	3.6141	0.16	1.58943	0.0839719	-1.74525	0.121412	-0.0168486	0.493279
k__Bacteria|p__Proteobacteria|c__Deltaproteobacteria|o__Desulfovibrionales|f__Desulfovibrionaceae|g__Bilophila	9.80349e-05	1.1887	0.55	-1.02006	0.461551	0.239534	0.405346	-0.875758	0.285871
k__Bacteria|p__Proteobacteria|c__Betaproteobacteria|o__Burkholderiales|f__Comamonadaceae|g__Methylibium	9.73899e-05	7.5759	0.02	2.66869	0.011422	-2.03049	0.0317299	0.877713	0.19005
k__Bacteria|p__Actinobacteria|c__Actinobacteria|o__Actinomycetales|f__Bogoriellaceae|g__Georgenia	9.61e-05	2.7646	0.25	-1.31921	0.140324	1.57081	0.174342	0.137092	0.445479
k__Bacteria|p__Proteobacteria|c__Gammaproteobacteria|o__|f__|g__	9.5455e-05	11.0462	0	3.31974	0.00135152	-1.95943	0.0375468	1.66214	0.0482424
k__Bacteria|p__Actinobacteria|c__Actinobacteria|o__Actinomycetales|f__Cellulomonadaceae|g__Cellulomonas	9.5455e-05	5.5711	0.06	-1.6789	0.0698783	2.30897	0.0314177	0.486475	0.313315
k__Bacteria|p__Bacteroidetes|c__[Saprospirae]|o__[Saprospirales]|f__Saprospiraceae|g__	9.35202e-05	7.1717	0.03	2.54233	0.0165174	-0.695454	0.243385	2.08355	0.0279006
k__Bacteria|p__Proteobacteria|c__Epsilonproteobacteria|o__Campylobacterales|f__Campylobacteraceae|g__Arcobacter	9.28752e-05	18.3255	0	-3.62925	0.000213186	3.89213	0.000149054	-0.055076	0.478039
k__Bacteria|p__AD3|c__JG37-AG-4|o__|f__|g__	9.15853e-05	3.4779	0.18	-0.53217	0.297304	1.78543	0.111287	1.21498	0.16828
k__Bacteria|p__Actinobacteria|c__Actinobacteria|o__Actinomycetales|f__Kineosporiaceae|g__Kineococcus	9.15853e-05	2.2419	0.33	-1.13268	0.193012	1.4408	0.224462	0.21044	0.416662
k__Bacteria|p__Proteobacteria|c__Gammaproteobacteria|o__Xanthomonadales|f__Sinobacteraceae|g__Hydrocarboniphaga	9.15853e-05	12.2892	0	3.25964	0.00167331	-2.87013	0.00307731	0.679382	0.248448
k__Bacteria|p__Actinobacteria|c__Actinobacteria|o__Actinomycetales|f__Nocardioidaceae|Other	9.09403e-05	1.5315	0.46	-0.613132	0.404842	1.23501	0.32524	0.572128	0.283617
k__Bacteria|p__Proteobacteria|c__Gammaproteobacteria|o__Legionellales|f__Legionellaceae|g__	9.02953e-05	11.2798	0	3.04806	0.00345484	-2.85433	0.00323462	0.46362	0.32146
k__Bacteria|p__Actinobacteria|c__Actinobacteria|o__Actinomycetales|f__Actinosynnemataceae|g__Saccharothrix	8.83604e-05	6.6794	0.04	1.78486	0.0557134	-2.54271	0.0164994	-0.605803	0.272323
k__Bacteria|p__Proteobacteria|c__Betaproteobacteria|o__Burkholderiales|f__|g__	8.83604e-05	13.7166	0	3.69611	0.000328397	-1.83627	0.033159	2.19826	0.0209479
k__Bacteria|p__Planctomycetes|c__Planctomycetia|o__Planctomycetales|f__Planctomycetaceae|g__Planctomyces	8.64255e-05	11.3635	0	2.88399	0.00294504	-0.128592	0.44884	3.02842	0.0036876
k__Bacteria|p__Actinobacteria|c__Actinobacteria|o__Actinomycetales|f__Promicromonosporaceae|g__Promicromonospora	8.19108e-05	6.54	0.04	-2.21694	0.0199706	2.28401	0.0335568	-0.127795	0.449156
k__Bacteria|p__Proteobacteria|c__Alphaproteobacteria|o__Rhizobiales|f__Methylocystaceae|Other	8.06208e-05	7.9116	0.02	2.46065	0.0104015	-2.49139	0.0190867	0.185846	0.426283
k__Bacteria|p__Bacteroidetes|c__Bacteroidia|o__Bacteroidales|f__Rikenellaceae|g__AF12	7.93309e-05	0.4057	0.82	-0.397556	0.518218	-0.196949	0.421934	-0.633614	0.789499
k__Bacteria|p__Proteobacteria|c__Alphaproteobacteria|o__Rhodobacterales|f__Rhodobacteraceae|g__Paracoccus	7.86859e-05	17.1102	0	-2.89718	0.002824	4.05918	7.38695e-05	0.914715	0.180171
k__Bacteria|p__Cyanobacteria|c__Chloroplast|Other|Other|Other	7.6751e-05	4.4024	0.11	0.0984395	0.460792	-1.80454	0.106719	-1.70915	0.0655677
k__Bacteria|p__Actinobacteria|c__Actinobacteria|o__Actinomycetales|f__Micrococcaceae|g__Micrococcus	7.54611e-05	2.39	0.3	-0.753364	0.338424	1.54179	0.184687	0.727464	0.233471
k__Bacteria|p__Proteobacteria|c__Betaproteobacteria|o__Burkholderiales|f__Burkholderiaceae|g__	7.35262e-05	4.1559	0.13	1.20511	0.17112	-2.03606	0.0626172	-0.730473	0.232551
k__Bacteria|p__Firmicutes|c__Bacilli|o__Bacillales|f__[Exiguobacteraceae]|Other	7.35262e-05	3.1978	0.2	1.59115	0.167363	-0.193555	0.423262	1.54739	0.0913277
k__Bacteria|p__Proteobacteria|c__Betaproteobacteria|o__Burkholderiales|f__Alcaligenaceae|Other	7.28812e-05	6.1416	0.05	-0.108865	0.456655	2.12759	0.0500562	2.023	0.0323049
k__Bacteria|p__Proteobacteria|c__Deltaproteobacteria|o__Spirobacillales|f__|g__	7.09463e-05	1.878	0.39	1.28677	0.297263	-0.313996	0.376762	1.09282	0.205854
k__Bacteria|p__Actinobacteria|c__Actinobacteria|o__Actinomycetales|f__Nocardiopsaceae|g__Nocardiopsis	7.03014e-05	10.5605	0.01	3.24964	0.00173327	-1.80248	0.0536022	1.74341	0.0406311
k__Bacteria|p__Actinobacteria|c__Actinobacteria|o__Actinomycetales|f__Intrasporangiaceae|g__Janibacter	7.03014e-05	0.8121	0.67	0.672168	0.376107	0.131591	0.447654	0.8685	0.577681
k__Bacteria|p__Actinobacteria|c__Actinobacteria|o__Actinomycetales|f__Thermomonosporaceae|g__Actinocorallia	6.90114e-05	10.658	0	3.18904	0.00214122	-2.33741	0.0145634	1.13845	0.127467
k__Bacteria|p__Proteobacteria|c__Alphaproteobacteria|o__Rhodospirillales|f__Acetobacteraceae|g__Acidocella	6.70765e-05	0.9077	0.64	0.706052	0.360117	-0.922559	0.534356	-0.155786	0.438101
k__Bacteria|p__Proteobacteria|c__Alphaproteobacteria|o__Rhizobiales|f__Brucellaceae|g__Ochrobactrum	6.19168e-05	4.129	0.13	1.11297	0.199291	-2.03199	0.0632319	-0.827272	0.204042
k__Bacteria|p__Cyanobacteria|c__Chloroplast|o__Chlorophyta|f__Trebouxiophyceae|g__Coccomyxa	5.8047e-05	4.7884	0.09	1.96219	0.0746104	-0.270261	0.39348	1.87643	0.0454473
k__Bacteria|p__Proteobacteria|c__Deltaproteobacteria|o__Myxococcales|f__Cystobacterineae|g__	5.41772e-05	5.3587	0.07	1.037	0.149869	-2.29883	0.0322719	-1.17913	0.178759
k__Bacteria|p__Firmicutes|c__Clostridia|o__Clostridiales|f__Peptococcaceae|g__	5.15973e-05	4.6351	0.1	0.129529	0.448469	-1.86603	0.0930554	-1.73701	0.0617884
k__Bacteria|p__Bacteroidetes|c__Bacteroidia|o__Bacteroidales|f__Rikenellaceae|g__Rikenella	4.90175e-05	1.9365	0.38	0.19112	0.424216	-1.25631	0.313503	-1.05567	0.218339
k__Bacteria|p__Firmicutes|c__Clostridia|o__Clostridiales|f__Lachnospiraceae|g__Lachnospira	4.77275e-05	2.852	0.24	-1.60068	0.16417	0.43078	0.333314	-1.31897	0.140385
Unassigned|Other|Other|Other|Other|Other	0.00195296	1.4036	0.5	1.13847	0.382387	-0.899981	0.276098	0.340433	0.366765
*Bank vole trapping locations were designed based on background radiation levels (e.g. treatment) with areas contaminated (CH) and uncontaminated (CL) with radionuclides within the Chernobyl Exclusion Zone and uncontaminated area near Kyiv (KL), Ukraine.
¹Differences in taxa relative abundances among the study areas were estimated by Kruskal–Wallis tests using Dunn’s post hoc test and followed by a Benjamini-Hochberg FDR correction (FDR-adjusted P values are shown). The significance level α value set to 0.05 with significant values shown in bold.
²Greengenes-formatted taxonomy entries are shown. For groups where taxonimy could not be assigned to a known lower taxonomic rank (e.g. Class, Order, Family, Genus), higher taxomonic rank is provided.
