# Supplementary material for: Skin and gut microbiomes of a wild mammal respond to different environmental cues
Source: Microbiome. 2018 Nov 26;6:209. doi: 10.1186/s40168-018-0595-0 (PMC6258405; doi:10.1186/s40168-018-0595-0)
Supplement: Supplementary file 6 — Statistical comparison of alpha diversity estimates by Kruskal–Wallis tests using Dunn’s post hoc test and followed by a Benjamini-Hochberg False Discovery Rate (FDR) correction. (XLSX 14 kb) [file 40168_2018_595_MOESM6_ESM.xlsx]

## Sheet: Table S4
Additional file 6. Statistical comparison of alpha diversity estimates by Kruskal–Wallis tests using Dunn’s post hoc test and followed by a Benjamini-Hochberg False Discovery Rate (FDR) correction.
SKIN MICROBIOME n=151	Study areas*
	CH:CL			CH:KL			CL:KL
	chi-squared	Z value	P value¹	chi-squared	Z value	P value¹	chi-squared	Z value	P value¹
Observed OTUs	30.14	-1.028	0.1519	30.14	4.515	0.0000	30.14	5.091	0.0000
• Females	14.08	-1.121	0.1310	14.08	2.881	0.0030	14.08	3.654	0.0004
• Males	19.78	-0.263	0.3960	19.78	3.890	0.0002	19.78	3.760	0.0001
Shannon index	30.85	-0.882	0.1887	30.85	4.657	0.0000	30.85	5.089	0.0000
• Females	11.57	-1.179	0.1192	11.57	2.499	0.0093	11.57	3.348	0.0012
• Males	26.32	0.058	0.4768	26.32	4.652	0.0000	26.32	4.132	0.0000
SKIN & GUT MICROBIOME n=93	Study areas*
	CH:CL			CH:KL			CL:KL
	chi-squared	Z value	P value¹	chi-squared	Z value	P value¹	chi-squared	Z value	P value¹
Skin
Observed OTUs	20.62	1.357	0.0873	20.62	-3.288	0.0008	20.62	4.388	0.0000
Shannon index	25.57	2.300	0.1070	25.57	-3.023	0.0019	25.57	5.035	0.0000
Gut
Observed OTUs	8.49	0.752	0.2261	8.49	2.858	0.0564	8.49	-1.977	0.0660
Shannon index	1.89	0.355	0.3614	1.89	1.347	0.2669	1.89	-0.931	0.2638
*Bank vole (Myodes glareolus) trapping locations were designed based on environmental radiation levels (e.g. treatment) with areas contaminated (CH) or not contaminated (CL) with radionuclides within the Chernobyl Exclusion Zone and uncontaminated area near Kyiv (KL). Ukraine.
¹Kruskal–Wallis tests. including Dunn’s post hoc test. followed by a Benjamini-Hochberg FDR correction. Significant comparisons shown in bold.
