# Supplementary material for: Skin and gut microbiomes of a wild mammal respond to different environmental cues
Source: Microbiome. 2018 Nov 26;6:209. doi: 10.1186/s40168-018-0595-0 (PMC6258405; doi:10.1186/s40168-018-0595-0)
Supplement: Supplementary file 8 — Final GLMs that show significant predictors of alpha diversity estimates within the skin microbiota of bank voles inhabiting the area within the Chernobyl Exclusion Zone (CEZ) and areas near Kyiv, Ukraine. Only significant models are shown, with significant P-values shown in bold. AIC fit criterion is given for each full model. (XLSX 12 kb) [file 40168_2018_595_MOESM8_ESM.xlsx]

## Sheet: Table S5
Additional file 8. Final GLMs that show significant predictors of alpha diversity estimates within the skin microbiota of bank voles inhabiting the area within the Chernobyl Exclusion Zone (CEZ) and areas near Kyiv, Ukraine. Only significant models are shown, with significant P-values shown in bold. AIC fit criterion is given for each full model below.
		Estimate	SE	t	P
Observed OTUs (richness)	Intercept	1058.87	245.24	4.318	2.93e-05
	Treatment-CL (within the CEZ)	34.303	30.624	1.12	0.26453
	Treatment-KL (outside the CEZ)	-109.484	33.024	-3.315	0.00116
	Host sex (male)	89.726	33.017	2.718	0.00739
	Host head width (proxy of age)	-18.528	19.927	-0.93	0.35404
	Host body mass	3.114	2.395	1.3	0.19575
	Treatment-CL * Host sex (male)	-28.575	51.207	-0.558	0.57769
	Treatment-KL * Host sex (male)	-52.219	51.604	-1.012	0.31328
	Null deviance	2973773		df	150
	Residual deviance	2207358		df	143
	AIC	1894.6
Shannon Index (evenness)		Estimate	SE	t	P
	Intercept	6.74444	1.01634	6.636	6.2e-10
	Treatment-CL (within the CEZ)	0.210325	0.126914	1.657	0.09967
	Treatment-KL (outside the CEZ)	-0.371338	0.136862	-2.713	0.00748
	Host sex (male)	0.39528	0.136831	2.889	0.00447
	Host head width (proxy of age)	-0.123483	0.082581	-1.495	0.13704
	Host body mass	0.001094	0.009927	0.11	0.91237
	Treatment-CL * Host sex (male)	-0.226731	0.212216	-1.068	0.28714
	Treatment-KL * Host sex (male)	-0.408907	0.213858	-1.912	0.05787
																						1
	Null deviance	50.986		df	150
	Residual deviance	37.911		df	143
	AIC	237.83
