# Supplementary material for: Skin and gut microbiomes of a wild mammal respond to different environmental cues
Source: Microbiome. 2018 Nov 26;6:209. doi: 10.1186/s40168-018-0595-0 (PMC6258405; doi:10.1186/s40168-018-0595-0)
Supplement: Supplementary file 10 — Permutational MANOVA (PERMANOVA) statistical tests on unweighted UniFrac (unwUniFrac) distances and Bray-Curtis dissimilarity for skin microbial communities of bank voles inhabiting areas that differ in environmental radiation levels. (XLSX 11 kb) [file 40168_2018_595_MOESM10_ESM.xlsx]

## Sheet: Table S6
Additional file 10. Permutational MANOVA (PERMANOVA) statistical tests¹ on unweighted UniFrac (unwUniFrac) distances and Bray-Curtis dissimilarity for skin microbial communities of bank voles inhabiting areas that differ in environmental radiation levels.
Variable	Metric	F	R²	P value
Geography (CH+CL vs KL)	unwUniFrac	6.7285	0.04321	0.001
	Bray-Curtis	12.376	0.07669	0.001
Radiation (CH vs CL+KL)	unwUniFrac	3.7686	0.02467	0.001
	Bray-Curtis	5.267	0.03414	0.001
External Dose	Bray-Curtis	1.1599	0.01301	0.22
¹³⁷Cs Activity	Bray-Curtis	1.4684	0.01641	0.064
Replicate	unwUniFrac	3.3697	0.12512	0.001
	Bray-Curtis	4.7381	0.16587	0.001
Host Body Mass	unwUniFrac	1.025	0.00683	0.354
	Bray-Curtis	1.3561	0.00902	0.113
Host Head Width	unwUniFrac	1.1935	0.00795	0.197
	Bray-Curtis	1.0068	0.00671	0.376
Host Sex	unwUniFrac	2.642	0.01742	0.002
	Bray-Curtis	2.6814	0.01768	0.001
Host Sex * Treatment	unwUniFrac	1.2514	0.01562	0.112
	Bray-Curtis	1.4201	0.01701	0.057
¹Statistical tests were performed using the R package vegan (adonis functions) with 999 permutations. The significant values shown in bold.
