# Supplementary material for: Skin and gut microbiomes of a wild mammal respond to different environmental cues
Source: Microbiome. 2018 Nov 26;6:209. doi: 10.1186/s40168-018-0595-0 (PMC6258405; doi:10.1186/s40168-018-0595-0)
Supplement: Supplementary file 11 — Summary of predictive accuracy of Random Forest modelling for skin and gut microbial communities of bank voles inhabiting areas that differ in environmental radiation levels. (XLSX 10 kb) [file 40168_2018_595_MOESM11_ESM.xlsx]

## Sheet: Table S7
Additional file 11. Summary of predictive accuracy of Random Forest modeling for skin and gut microbial communities of bank voles inhabiting areas that differ in environmental radiation levels.
Sample subset	Predicted category	n of samples	Estimated error ± SD	Baseline error	Ratio
All skin microbiome samples	Location (within or outside the CEZ)	151	0.058 ± 0.05	0.28477	4.84221
All skin microbiome samples	Study area (CH, CL, KL)	151	0.202 ± 0.11	0.57616	2.84420
All skin microbiome samples	Replicate (for each of the study areas)	151	0.250 ± 0.09	0.75497	3.01702
Subset of skin microbiome samples	Study area (CH, CL, KL)	93	0.229 ± 0.10	0.61290	2.67495
Subset of gut microbiome samples	Study area (CH, CL, KL)	93	0.201 ± 0.09	0.61290	3.04578
*Bank vole (Myodes glareolus) trapping locations were designed based on environmental radiation levels (e.g. study areas) with areas contaminated (CH) or not contaminated (CL) with radionuclides within the Chernobyl Exclusion Zone (CEZ) and uncontaminated area near Kyiv (KL), Ukraine. Each study area contain at least 2 replicates.
